# Supplementary material for: The protective effect of breastfeeding on infant inflammation: a mediation analysis of the plasma lipidome and metabolome
Source: BMC Med. 2025 Oct 8;23:531. doi: 10.1186/s12916-025-04343-0 (PMC12506166; doi:10.1186/s12916-025-04343-0)
Supplement: Supplementary file 1 — Additional file 1: Tables S1–S45. Figures S1 and S2. Figure S1. Flowchart of Barwon Infant Study participants included in this study at the 6-month and 12-month timepoints. Figure S2. Comparison of proportion mediation by metabolomic biomarkers/lipids vs proportion mediation by GlycA. [file 12916_2025_4343_MOESM1_ESM.xlsx]

## Sheet: S1
S1: List of Supplementary Tables
S2: Cohort characteristics (n=899)
S3: Abbreviations for NMR metabolomic measures
S4: List of LC/MS lipidomic lipid species and abbreviations
S5: Spearman correlation (rho) of NMR biomarkers and lipid class totals at 6 months
S6: Spearman correlation (rho) of NMR biomarkers and lipid class totals at 12 months
S7: Association of breastfeeding status at 6m and 6m NMR metabolomics biomarkers
S8: Association of breastfeeding with lipid species at 6 months
S9: Association of breastfeeding with lipid classes at 6 months
S10: Association of breastfeeding status and NMR metabolomics biomarkers at 12m
S11: Association of breastfeeding with lipid species at 12 months
S12: Association of breastfeeding with lipid class at 12 months
S13: Association of GlycA and NMR metabolomics biomarkers at 6m
S14: Association of GlycA with lipid species at 6 months
S15: Associtation of GlycA with lipid classes at 6 months
S16: Association of GlycA with NMR metabolomics biomarkers at 12m
S17: Association of GlycA with lipid species at 12 months
S18: Association of GlycA with lipid class at 12 months
S19: Longitudinal association of NMR metabolomics biomarkers at 6m with GlycA at 12m
S20: Longitudinal association of lipid species at 6m with GlycA at 12m
S21: Longitudinal association of lipid class at 6m with GlycA at 12m
S22: Mediation Analyses: NMR metabolomics biomarkers mediate the effect of breastfeeding on GlycA at 6m
S23: Mediation Analyses: Plasma lipids mediate the effect of breastfeeding on GlycA at 6m
S24: Mediation Analyses: NMR metabolomics biomarkers mediate the effect of breastfeeding on GlycA at 12m
S25: Mediation Analyses: Plasma lipids mediate the effect of breastfeeding on GlycA at 12m
S26: Mediation Analyses: GlycA mediates the effect of breastfeeding on NMR metabolomics biomarkers at 6m
S27: Mediation Analyses: GlycA mediates the effect of breastfeeding on plasma lipids at 6m
S28: Mediation Analyses: GlycA mediates the effect of breastfeeding on NMR metabolomics biomarkers at 12m
S29: Mediation Analyses: GlycA mediates the effect of breastfeeding on plasma lipids at 12m
S30: Mediation Analyses: Comparison of top indirect effects (ranked by p-value) for mediation of the effects of breastfeeding either by lipids/metabolites on GlycA or by GlycA on lipids/metabolites at 6m and 12m
S31: Association of number of infections from birth to 12m and NMR metabolomics biomarkers at 12m
S32: Association of number of infections from birth to 12m with lipid species at 12m
S33: Association of number of infections from birth to 12m with lipid classes at 12m
S34: Mediation Analyses: NMR metabolomics mediate the effect of breastfeeding on number of parent-reported infections up to 12m
S35: Mediation Analyses: Plasma lipids mediate the effect of breastfeeding on number of infections at 12m
S36: Mediation Analyses: Number of parent-reported infections up to 12m mediate the effect of breastfeeding on NMR metabolomics at 12m
S37: Mediation Analyses: Number of parent-reported infections up to 12m mediate the effect of breastfeeding on lipid species at 12m
S38: Mediation Analyses: NMR metabolomics biomarkers mediate the effect of breastfeeding on GlycA at 6m, with additional adjustment for weight at 6m
S39: Mediation Analyses: Plasma lipids mediate the effect of breastfeeding on GlycA at 6m, with additional adjustment for weight at 6m
S40: Mediation Analyses: NMR metabolomics biomarkers mediate the effect of breastfeeding on GlycA at 12m, with additional adjustment for weight at 12m
S41: Mediation Analyses: Plasma lipids mediate the effect of breastfeeding on GlycA at 12m, with additional adjustment for weight at 12m
S42: Mediation Analyses: GlycA mediates the effect of breastfeeding on NMR metabolomics biomarkers at 6m, with additional adjustment for weight at 6m
S43: Mediation Analyses: GlycA mediates the effect of breastfeeding on plasma lipids at 6m, with additional adjustment for weight at 6m
S44: Mediation Analyses: GlycA mediates the effect of breastfeeding on NMR metabolomics biomarkers at 12m, with additional adjustment for weight at 12m
S45: Mediation Analyses: GlycA mediates the effect of breastfeeding on plasma lipids at 12m, with additional adjustment for weight at 12m
Supp Fig 1: Flowchart of Barwon Infant Study participants included this study at the 6-month and 12-month timepoints.
Supp Fig 2: Comparison of proportion mediation by metabolomic biomarkers/lipids vs proportion mediation by GlycA.

## Sheet: S2
S2: Cohort characteristics (n=899)
Characteristic	n	Distribution1
Mother
Age at conception (years)	889	31.8 (4.5)
Smoking during pregnancy (any)	880	118 [13%]
Pre-pregnancy BMI (kg/m2)	771	25.4 (5.4)
Education status (completed university level)	886	478 [54%]
Area-level socioeconomic position2	887	1,019 (77)
Child
Sex (male)	889	457 [51%]
Ethnicity (ethnic minority)3	849	35 [4.1%]
Birth time point
Gestational age (weeks)	889	39.4 (1.6)
Birth weight (kg)	889	3.55 (0.52)
Birth weight z-score4	889	0.36 (0.94)
6-month time point
Age (months)	785	6.5 (0.6)
Breastfeeding status (any)	793	487 [61%]
GlycA (mmol/L)	793	0.78 (0.13)
Total parent-reported infections since birth	577	2.0 (1.8)
12-month time point
Age (months)	728	13.0 (0.8)
Breastfeeding status (any)	734	284 [39%]
GlycA (mmol/L)	734	1.32 (0.22)
Total parent-reported infections since birth	549	5.6 (3.3)
1Continous various presented as mean (standard deviation); dichotomous variables presented as number [percentage of total]
2Index of Relative Socio-economic Disadvantage (IRSD) at the Statistical Area 1 level
3Dichotomised as “Anglo/European” or “ethnic minority” based on parental country of birth due to small numbers in the original country groupings
4Gestational age- and sex-standardized birth weight z-scores based on UK-WHO growth charts

## Sheet: S3
S3: Abbreviations for NMR metabolomic measures
#	Abbreviation	Description	Class
1	Total_C	Total cholesterol	Cholesterol
2	non_HDL_C	Total cholesterol minus HDL-C	Cholesterol
3	Remnant_C	Remnant cholesterol (non-HDL, non-LDL -cholesterol)	Cholesterol
4	VLDL_C	VLDL cholesterol	VLDL
5	Clinical_LDL_C	Clinical LDL cholesterol	Cholesterol
6	LDL_C	LDL cholesterol	LDL
7	HDL_C	HDL cholesterol	HDL
8	HDL2_C	HDL2 cholesterol	Cholesterol
9	HDL3_C	HDL3 cholesterol	Cholesterol
10	Total_TG	Total triglycerides	Glycerides
11	VLDL_TG	Triglycerides in VLDL	VLDL
12	LDL_TG	Triglycerides in LDL	LDL
13	HDL_TG	Triglycerides in HDL	HDL
14	Total_PL	Total phospholipids in lipoprotein particles	Phospholipids
15	VLDL_PL	Phospholipids in VLDL	VLDL
16	LDL_PL	Phospholipids in LDL	LDL
17	HDL_PL	Phospholipids in HDL	HDL
18	Total_CE	Total esterified cholesterol	Cholesterol
19	VLDL_CE	Cholesteryl esters in VLDL	VLDL
20	LDL_CE	Cholesteryl esters in LDL	LDL
21	HDL_CE	Cholesteryl esters in HDL	HDL
22	Total_FC	Total free cholesterol	Cholesterol
23	VLDL_FC	Free cholesterol in VLDL	VLDL
24	LDL_FC	Free cholesterol in LDL	LDL
25	HDL_FC	Free cholesterol in HDL	HDL
26	Total_L	Total lipids in lipoprotein particles	Total lipids
27	VLDL_L	Total lipids in VLDL	VLDL
28	LDL_L	Total lipids in LDL	LDL
29	HDL_L	Total lipids in HDL	HDL
30	Total_P	Total concentration of lipoprotein particles	Lp particle conc.
31	VLDL_P	Concentration of VLDL particles	VLDL
32	LDL_P	Concentration of LDL particles	LDL
33	HDL_P	Concentration of HDL particles	HDL
34	VLDL_size	Average diameter for VLDL particles	VLDL
35	LDL_size	Average diameter for LDL particles	LDL
36	HDL_size	Average diameter for HDL particles	HDL
37	Phosphoglyc	Phosphoglycerides	Phospholipids
38	TG_by_PG	Ratio of triglycerides to phosphoglycerides	Glycerides
39	Cholines	Total cholines	Phospholipids
40	Phosphatidylc	Phosphatidylcholines	Phospholipids
41	Sphingomyelins	Sphingomyelins	Phospholipids
42	ApoB	Apolipoprotein B	Apolipoproteins
43	ApoA1	Apolipoprotein A1	Apolipoproteins
44	ApoB_by_ApoA1	Ratio of apolipoprotein B to apolipoprotein A1	Apolipoproteins
45	Total_FA	Total fatty acids	Fatty acids
46	Unsaturation	Degree of unsaturation	Fatty acids
47	Omega_3	Omega-3 fatty acids	Fatty acids
48	Omega_6	Omega-6 fatty acids	Fatty acids
49	PUFA	Polyunsaturated fatty acids	Fatty acids
50	MUFA	Monounsaturated fatty acids	Fatty acids
51	SFA	Saturated fatty acids	Fatty acids
52	LA	Linoleic acid	Fatty acids
53	DHA	Docosahexaenoic acid	Fatty acids
54	Omega_3_pct	Ratio of omega-3 fatty acids to total fatty acids	Fatty acids
55	Omega_6_pct	Ratio of omega-6 fatty acids to total fatty acids	Fatty acids
56	PUFA_pct	Ratio of polyunsaturated fatty acids to total fatty acids	Fatty acids
57	MUFA_pct	Ratio of monounsaturated fatty acids to total fatty acids	Fatty acids
58	SFA_pct	Ratio of saturated fatty acids to total fatty acids	Fatty acids
59	LA_pct	Ratio of linoleic acid to total fatty acids	Fatty acids
60	DHA_pct	Ratio of docosahexaenoic acid to total fatty acids	Fatty acids
61	PUFA_by_MUFA	Ratio of polyunsaturated fatty acids to monounsaturated fatty acids	Fatty acids
62	Omega_6_by_Omega_3	Ratio of omega-6 fatty acids to omega-3 fatty acids	Fatty acids
63	Ala	Alanine	Amino acids
64	Gln	Glutamine	Amino acids
65	Gly	Glycine	Amino acids
66	His	Histidine	Amino acids
67	Total_BCAA	Total concentration of branched-chain amino acids (leucine + isoleucine + valine)	Amino acids
68	Ile	Isoleucine	Amino acids
69	Leu	Leucine	Amino acids
70	Val	Valine	Amino acids
71	Phe	Phenylalanine	Amino acids
72	Tyr	Tyrosine	Amino acids
73	Glucose	Glucose	Glycosis related metbolites
74	Lactate	Lactate	Glycosis related metbolites
75	Pyruvate	Pyruvate	Glycosis related metbolites
76	Citrate	Citrate	Glycosis related metbolites
77	Glycerol	Glycerol	Glycosis related metbolites
78	bOHbutyrate	3-Hydroxybutyrate	Ketone bodies
79	Acetate	Acetate	Ketone bodies
80	Acetoacetate	Acetoacetate	Ketone bodies
81	Acetone	Acetone	Ketone bodies
82	Creatinine	Creatinine	Fluid balance
83	Albumin	Albumin	Fluid balance
84	GlycA	Glycoprotein acetyls	#N/A
85	XXL_VLDL_P	Concentration of chylomicrons and extremely large VLDL particles	VLDL-XXL
86	XXL_VLDL_L	Total lipids in chylomicrons and extremely large VLDL	VLDL-XXL
87	XXL_VLDL_PL	Phospholipids in chylomicrons and extremely large VLDL	VLDL-XXL
88	XXL_VLDL_C	Cholesterol in chylomicrons and extremely large VLDL	VLDL-XXL
89	XXL_VLDL_CE	Cholesteryl esters in chylomicrons and extremely large VLDL	VLDL-XXL
90	XXL_VLDL_FC	Free cholesterol in chylomicrons and extremely large VLDL	VLDL-XXL
91	XXL_VLDL_TG	Triglycerides in chylomicrons and extremely large VLDL	VLDL-XXL
92	XL_VLDL_P	Concentration of very large VLDL particles	VLDL-XL
93	XL_VLDL_L	Total lipids in very large VLDL	VLDL-XL
94	XL_VLDL_PL	Phospholipids in very large VLDL	VLDL-XL
95	XL_VLDL_C	Cholesterol in very large VLDL	VLDL-XL
96	XL_VLDL_CE	Cholesteryl esters in very large VLDL	VLDL-XL
97	XL_VLDL_FC	Free cholesterol in very large VLDL	VLDL-XL
98	XL_VLDL_TG	Triglycerides in very large VLDL	VLDL-XL
99	L_VLDL_P	Concentration of large VLDL particles	VLDL-L
100	L_VLDL_L	Total lipids in large VLDL	VLDL-L
101	L_VLDL_PL	Phospholipids in large VLDL	VLDL-L
102	L_VLDL_C	Cholesterol in large VLDL	VLDL-L
103	L_VLDL_CE	Cholesteryl esters in large VLDL	VLDL-L
104	L_VLDL_FC	Free cholesterol in large VLDL	VLDL-L
105	L_VLDL_TG	Triglycerides in large VLDL	VLDL-L
106	M_VLDL_P	Concentration of medium VLDL particles	VLDL-M
107	M_VLDL_L	Total lipids in medium VLDL	VLDL-M
108	M_VLDL_PL	Phospholipids in medium VLDL	VLDL-M
109	M_VLDL_C	Cholesterol in medium VLDL	VLDL-M
110	M_VLDL_CE	Cholesteryl esters in medium VLDL	VLDL-M
111	M_VLDL_FC	Free cholesterol in medium VLDL	VLDL-M
112	M_VLDL_TG	Triglycerides in medium VLDL	VLDL-M
113	S_VLDL_P	Concentration of small VLDL particles	VLDL-S
114	S_VLDL_L	Total lipids in small VLDL	VLDL-S
115	S_VLDL_PL	Phospholipids in small VLDL	VLDL-S
116	S_VLDL_C	Cholesterol in small VLDL	VLDL-S
117	S_VLDL_CE	Cholesteryl esters in small VLDL	VLDL-S
118	S_VLDL_FC	Free cholesterol in small VLDL	VLDL-S
119	S_VLDL_TG	Triglycerides in small VLDL	VLDL-S
120	XS_VLDL_P	Concentration of very small VLDL particles	VLDL-XS
121	XS_VLDL_L	Total lipids in very small VLDL	VLDL-XS
122	XS_VLDL_PL	Phospholipids in very small VLDL	VLDL-XS
123	XS_VLDL_C	Cholesterol in very small VLDL	VLDL-XS
124	XS_VLDL_CE	Cholesteryl esters in very small VLDL	VLDL-XS
125	XS_VLDL_FC	Free cholesterol in very small VLDL	VLDL-XS
126	XS_VLDL_TG	Triglycerides in very small VLDL	VLDL-XS
127	IDL_P	Concentration of IDL particles	IDL
128	IDL_L	Total lipids in IDL	IDL
129	IDL_PL	Phospholipids in IDL	IDL
130	IDL_C	Cholesterol in IDL	IDL
131	IDL_CE	Cholesteryl esters in IDL	IDL
132	IDL_FC	Free cholesterol in IDL	IDL
133	IDL_TG	Triglycerides in IDL	IDL
134	L_LDL_P	Concentration of large LDL particles	LDL-L
135	L_LDL_L	Total lipids in large LDL	LDL-L
136	L_LDL_PL	Phospholipids in large LDL	LDL-L
137	L_LDL_C	Cholesterol in large LDL	LDL-L
138	L_LDL_CE	Cholesteryl esters in large LDL	LDL-L
139	L_LDL_FC	Free cholesterol in large LDL	LDL-L
140	L_LDL_TG	Triglycerides in large LDL	LDL-L
141	M_LDL_P	Concentration of medium LDL particles	LDL-M
142	M_LDL_L	Total lipids in medium LDL	LDL-M
143	M_LDL_PL	Phospholipids in medium LDL	LDL-M
144	M_LDL_C	Cholesterol in medium LDL	LDL-M
145	M_LDL_CE	Cholesteryl esters in medium LDL	LDL-M
146	M_LDL_FC	Free cholesterol in medium LDL	LDL-M
147	M_LDL_TG	Triglycerides in medium LDL	LDL-M
148	S_LDL_P	Concentration of small LDL particles	LDL-S
149	S_LDL_L	Total lipids in small LDL	LDL-S
150	S_LDL_PL	Phospholipids in small LDL	LDL-S
151	S_LDL_C	Cholesterol in small LDL	LDL-S
152	S_LDL_CE	Cholesteryl esters in small LDL	LDL-S
153	S_LDL_FC	Free cholesterol in small LDL	LDL-S
154	S_LDL_TG	Triglycerides in small LDL	LDL-S
155	XL_HDL_P	Concentration of very large HDL particles	HDL-XL
156	XL_HDL_L	Total lipids in very large HDL	HDL-XL
157	XL_HDL_PL	Phospholipids in very large HDL	HDL-XL
158	XL_HDL_C	Cholesterol in very large HDL	HDL-XL
159	XL_HDL_CE	Cholesteryl esters in very large HDL	HDL-XL
160	XL_HDL_FC	Free cholesterol in very large HDL	HDL-XL
161	XL_HDL_TG	Triglycerides in very large HDL	HDL-XL
162	L_HDL_P	Concentration of large HDL particles	HDL-L
163	L_HDL_L	Total lipids in large HDL	HDL-L
164	L_HDL_PL	Phospholipids in large HDL	HDL-L
165	L_HDL_C	Cholesterol in large HDL	HDL-L
166	L_HDL_CE	Cholesteryl esters in large HDL	HDL-L
167	L_HDL_FC	Free cholesterol in large HDL	HDL-L
168	L_HDL_TG	Triglycerides in large HDL	HDL-L
169	M_HDL_P	Concentration of medium HDL particles	HDL-M
170	M_HDL_L	Total lipids in medium HDL	HDL-M
171	M_HDL_PL	Phospholipids in medium HDL	HDL-M
172	M_HDL_C	Cholesterol in medium HDL	HDL-M
173	M_HDL_CE	Cholesteryl esters in medium HDL	HDL-M
174	M_HDL_FC	Free cholesterol in medium HDL	HDL-M
175	M_HDL_TG	Triglycerides in medium HDL	HDL-M
176	S_HDL_P	Concentration of small HDL particles	HDL-S
177	S_HDL_L	Total lipids in small HDL	HDL-S
178	S_HDL_PL	Phospholipids in small HDL	HDL-S
179	S_HDL_C	Cholesterol in small HDL	HDL-S
180	S_HDL_CE	Cholesteryl esters in small HDL	HDL-S
181	S_HDL_FC	Free cholesterol in small HDL	HDL-S
182	S_HDL_TG	Triglycerides in small HDL	HDL-S
183	XXL_VLDL_PL_pct	Phospholipids to total lipids ratio in chylomicrons and extremely large VLDL	VLDL-XXL
184	XXL_VLDL_C_pct	Cholesterol to total lipids ratio in chylomicrons and extremely large VLDL	VLDL-XXL
185	XXL_VLDL_CE_pct	Cholesteryl esters to total lipids ratio in chylomicrons and extremely large VLDL	VLDL-XXL
186	XXL_VLDL_FC_pct	Free cholesterol to total lipids ratio in chylomicrons and extremely large VLDL	VLDL-XXL
187	XXL_VLDL_TG_pct	Triglycerides to total lipids ratio in chylomicrons and extremely large VLDL	VLDL-XXL
188	XL_VLDL_PL_pct	Phospholipids to total lipids ratio in very large VLDL	VLDL-XL
189	XL_VLDL_C_pct	Cholesterol to total lipids ratio in very large VLDL	VLDL-XL
190	XL_VLDL_CE_pct	Cholesteryl esters to total lipids ratio in very large VLDL	VLDL-XL
191	XL_VLDL_FC_pct	Free cholesterol to total lipids ratio in very large VLDL	VLDL-XL
192	XL_VLDL_TG_pct	Triglycerides to total lipids ratio in very large VLDL	VLDL-XL
193	L_VLDL_PL_pct	Phospholipids to total lipids ratio in large VLDL	VLDL-L
194	L_VLDL_C_pct	Cholesterol to total lipids ratio in large VLDL	VLDL-L
195	L_VLDL_CE_pct	Cholesteryl esters to total lipids ratio in large VLDL	VLDL-L
196	L_VLDL_FC_pct	Free cholesterol to total lipids ratio in large VLDL	VLDL-L
197	L_VLDL_TG_pct	Triglycerides to total lipids ratio in large VLDL	VLDL-L
198	M_VLDL_PL_pct	Phospholipids to total lipids ratio in medium VLDL	VLDL-M
199	M_VLDL_C_pct	Cholesterol to total lipids ratio in medium VLDL	VLDL-M
200	M_VLDL_CE_pct	Cholesteryl esters to total lipids ratio in medium VLDL	VLDL-M
201	M_VLDL_FC_pct	Free cholesterol to total lipids ratio in medium VLDL	VLDL-M
202	M_VLDL_TG_pct	Triglycerides to total lipids ratio in medium VLDL	VLDL-M
203	S_VLDL_PL_pct	Phospholipids to total lipids ratio in small VLDL	VLDL-S
204	S_VLDL_C_pct	Cholesterol to total lipids ratio in small VLDL	VLDL-S
205	S_VLDL_CE_pct	Cholesteryl esters to total lipids ratio in small VLDL	VLDL-S
206	S_VLDL_FC_pct	Free cholesterol to total lipids ratio in small VLDL	VLDL-S
207	S_VLDL_TG_pct	Triglycerides to total lipids ratio in small VLDL	VLDL-S
208	XS_VLDL_PL_pct	Phospholipids to total lipids ratio in very small VLDL	VLDL-XS
209	XS_VLDL_C_pct	Cholesterol to total lipids ratio in very small VLDL	VLDL-XS
210	XS_VLDL_CE_pct	Cholesteryl esters to total lipids ratio in very small VLDL	VLDL-XS
211	XS_VLDL_FC_pct	Free cholesterol to total lipids ratio in very small VLDL	VLDL-XS
212	XS_VLDL_TG_pct	Triglycerides to total lipids ratio in very small VLDL	VLDL-XS
213	IDL_PL_pct	Phospholipids to total lipids ratio in IDL	IDL
214	IDL_C_pct	Cholesterol to total lipids ratio in IDL	IDL
215	IDL_CE_pct	Cholesteryl esters to total lipids ratio in IDL	IDL
216	IDL_FC_pct	Free cholesterol to total lipids ratio in IDL	IDL
217	IDL_TG_pct	Triglycerides to total lipids ratio in IDL	IDL
218	L_LDL_PL_pct	Phospholipids to total lipids ratio in large LDL	LDL-L
219	L_LDL_C_pct	Cholesterol to total lipids ratio in large LDL	LDL-L
220	L_LDL_CE_pct	Cholesteryl esters to total lipids ratio in large LDL	LDL-L
221	L_LDL_FC_pct	Free cholesterol to total lipids ratio in large LDL	LDL-L
222	L_LDL_TG_pct	Triglycerides to total lipids ratio in large LDL	LDL-L
223	M_LDL_PL_pct	Phospholipids to total lipids ratio in medium LDL	LDL-M
224	M_LDL_C_pct	Cholesterol to total lipids ratio in medium LDL	LDL-M
225	M_LDL_CE_pct	Cholesteryl esters to total lipids ratio in medium LDL	LDL-M
226	M_LDL_FC_pct	Free cholesterol to total lipids ratio in medium LDL	LDL-M
227	M_LDL_TG_pct	Triglycerides to total lipids ratio in medium LDL	LDL-M
228	S_LDL_PL_pct	Phospholipids to total lipids ratio in small LDL	LDL-S
229	S_LDL_C_pct	Cholesterol to total lipids ratio in small LDL	LDL-S
230	S_LDL_CE_pct	Cholesteryl esters to total lipids ratio in small LDL	LDL-S
231	S_LDL_FC_pct	Free cholesterol to total lipids ratio in small LDL	LDL-S
232	S_LDL_TG_pct	Triglycerides to total lipids ratio in small LDL	LDL-S
233	XL_HDL_PL_pct	Phospholipids to total lipids ratio in very large HDL	HDL-XL
234	XL_HDL_C_pct	Cholesterol to total lipids ratio in very large HDL	HDL-XL
235	XL_HDL_CE_pct	Cholesteryl esters to total lipids ratio in very large HDL	HDL-XL
236	XL_HDL_FC_pct	Free cholesterol to total lipids ratio in very large HDL	HDL-XL
237	XL_HDL_TG_pct	Triglycerides to total lipids ratio in very large HDL	HDL-XL
238	L_HDL_PL_pct	Phospholipids to total lipids ratio in large HDL	HDL-L
239	L_HDL_C_pct	Cholesterol to total lipids ratio in large HDL	HDL-L
240	L_HDL_CE_pct	Cholesteryl esters to total lipids ratio in large HDL	HDL-L
241	L_HDL_FC_pct	Free cholesterol to total lipids ratio in large HDL	HDL-L
242	L_HDL_TG_pct	Triglycerides to total lipids ratio in large HDL	HDL-L
243	M_HDL_PL_pct	Phospholipids to total lipids ratio in medium HDL	HDL-M
244	M_HDL_C_pct	Cholesterol to total lipids ratio in medium HDL	HDL-M
245	M_HDL_CE_pct	Cholesteryl esters to total lipids ratio in medium HDL	HDL-M
246	M_HDL_FC_pct	Free cholesterol to total lipids ratio in medium HDL	HDL-M
247	M_HDL_TG_pct	Triglycerides to total lipids ratio in medium HDL	HDL-M
248	S_HDL_PL_pct	Phospholipids to total lipids ratio in small HDL	HDL-S
249	S_HDL_C_pct	Cholesterol to total lipids ratio in small HDL	HDL-S
250	S_HDL_CE_pct	Cholesteryl esters to total lipids ratio in small HDL	HDL-S
251	S_HDL_FC_pct	Free cholesterol to total lipids ratio in small HDL	HDL-S
252	S_HDL_TG_pct	Triglycerides to total lipids ratio in small HDL	HDL-S

## Sheet: S4
S4: List of LC/MS lipidomic lipid species and abbreviations
Lipid species	Lipid Class Abbreviation	Lipid Class Description
Sph(d16:1)	Sph	Sphingosines
Sph(d18:1)	Sph	Sphingosines
Sph(d18:2)	Sph	Sphingosines
S1P(d16:1)	S1P	Sphingosine phosphates
S1P(d18:0)	S1P	Sphingosine phosphates
S1P(d18:1)	S1P	Sphingosine phosphates
S1P(d18:2)	S1P	Sphingosine phosphates
Cer(d18:0/16:0)	Cer	Ceramides
Cer(d18:0/18:0)	Cer	Ceramides
Cer(d18:0/20:0)	Cer	Ceramides
Cer(d18:0/22:0)	Cer	Ceramides
Cer(d18:0/24:0)	Cer	Ceramides
Cer(d18:0/24:1)	Cer	Ceramides
Cer(d16:1/16:0)	Cer	Ceramides
Cer(d16:1/18:0)	Cer	Ceramides
Cer(d16:1/20:0)	Cer	Ceramides
Cer(d16:1/22:0)	Cer	Ceramides
Cer(d16:1/23:0)	Cer	Ceramides
Cer(d16:1/24:0)	Cer	Ceramides
Cer(d16:1/24:1)	Cer	Ceramides
Cer(d17:1/16:0)	Cer	Ceramides
Cer(d17:1/18:0)	Cer	Ceramides
Cer(d17:1/20:0)	Cer	Ceramides
Cer(d17:1/22:0)	Cer	Ceramides
Cer(d17:1/23:0)	Cer	Ceramides
Cer(d17:1/24:0)	Cer	Ceramides
Cer(d17:1/24:1)	Cer	Ceramides
Cer(d18:1/14:0)	Cer	Ceramides
Cer(d18:1/16:0)	Cer	Ceramides
Cer(d18:1/17:0)	Cer	Ceramides
Cer(d18:1/18:0)	Cer	Ceramides
Cer(d18:1/19:0)	Cer	Ceramides
Cer(d18:1/20:0)	Cer	Ceramides
Cer(d18:1/21:0)	Cer	Ceramides
Cer(d18:1/22:0)	Cer	Ceramides
Cer(d18:1/23:0)	Cer	Ceramides
Cer(d18:1/24:0)	Cer	Ceramides
Cer(d18:1/24:1)	Cer	Ceramides
Cer(d18:1/26:0)	Cer	Ceramides
Cer(d18:2/14:0)	Cer	Ceramides
Cer(d18:2/16:0)	Cer	Ceramides
Cer(d18:2/17:0)	Cer	Ceramides
Cer(d18:2/18:0)	Cer	Ceramides
Cer(d18:2/20:0)	Cer	Ceramides
Cer(d18:2/21:0)	Cer	Ceramides
Cer(d18:2/22:0)	Cer	Ceramides
Cer(d18:2/23:0)	Cer	Ceramides
Cer(d18:2/24:0)	Cer	Ceramides
Cer(d18:2/24:1)	Cer	Ceramides
Cer(d18:2/26:0)	Cer	Ceramides
Cer(d19:1/16:0)	Cer	Ceramides
Cer(d19:1/18:0)	Cer	Ceramides
Cer(d19:1/20:0)	Cer	Ceramides
Cer(d19:1/22:0)	Cer	Ceramides
Cer(d19:1/23:0)	Cer	Ceramides
Cer(d19:1/24:0)	Cer	Ceramides
Cer(d19:1/24:1)	Cer	Ceramides
Cer(d19:1/26:0)	Cer	Ceramides
Cer(d20:1/22:0)	Cer	Ceramides
Cer(d20:1/23:0)	Cer	Ceramides
Cer(d20:1/24:0)	Cer	Ceramides
Cer(d20:1/24:1)	Cer	Ceramides
Cer(d20:1/26:0)	Cer	Ceramides
Cer(m18:0/20:0)	Cer	Ceramides
Cer(m18:0/22:0)	Cer	Ceramides
Cer(m18:0/23:0)	Cer	Ceramides
Cer(m18:0/24:0)	Cer	Ceramides
Cer(m18:0/24:1)	Cer	Ceramides
Cer(m18:1/18:0)	Cer	Ceramides
Cer(m18:1/20:0)	Cer	Ceramides
Cer(m18:1/22:0)	Cer	Ceramides
Cer(m18:1/23:0)	Cer	Ceramides
Cer(m18:1/24:0)	Cer	Ceramides
Cer(m18:1/24:1)	Cer	Ceramides
Cer1P(d18:1/16:0)	C1P	Ceramide-1-phosphate
HexCer(d16:1/18:0)	MHC	Hexosyl-ceramides
HexCer(d16:1/20:0)	MHC	Hexosyl-ceramides
HexCer(d16:1/22:0)	MHC	Hexosyl-ceramides
HexCer(d16:1/24:0)	MHC	Hexosyl-ceramides
HexCer(d18:1/16:0)	MHC	Hexosyl-ceramides
HexCer(d18:1/18:0)	MHC	Hexosyl-ceramides
HexCer(d18:1/20:0)	MHC	Hexosyl-ceramides
HexCer(d18:1/22:0)	MHC	Hexosyl-ceramides
HexCer(d18:1/24:0)	MHC	Hexosyl-ceramides
HexCer(d18:1/24:1)	MHC	Hexosyl-ceramides
HexCer(d18:2/18:0)	MHC	Hexosyl-ceramides
HexCer(d18:2/20:0)	MHC	Hexosyl-ceramides
HexCer(d18:2/22:0)	MHC	Hexosyl-ceramides
HexCer(d18:2/24:0)	MHC	Hexosyl-ceramides
Hex2Cer(d16:1/16:0)	DHC	Di-hexosyl-ceramides
Hex2Cer(d16:1/24:1)	DHC	Di-hexosyl-ceramides
Hex2Cer(d18:1/16:0)	DHC	Di-hexosyl-ceramides
Hex2Cer(d18:1/18:0)	DHC	Di-hexosyl-ceramides
Hex2Cer(d18:1/20:0)	DHC	Di-hexosyl-ceramides
Hex2Cer(d18:1/22:0)	DHC	Di-hexosyl-ceramides
Hex2Cer(d18:1/24:0)	DHC	Di-hexosyl-ceramides
Hex2Cer(d18:1/24:1)	DHC	Di-hexosyl-ceramides
Hex2Cer(d18:2/16:0)	DHC	Di-hexosyl-ceramides
Hex2Cer(d18:2/24:1)	DHC	Di-hexosyl-ceramides
Hex3Cer(d18:1/16:0)	THC	Tri-hexosyl-ceramides
Hex3Cer(d18:1/18:0)	THC	Tri-hexosyl-ceramides
Hex3Cer(d18:1/20:0)	THC	Tri-hexosyl-ceramides
Hex3Cer(d18:1/22:0)	THC	Tri-hexosyl-ceramides
Hex3Cer(d18:1/24:0)	THC	Tri-hexosyl-ceramides
Hex3Cer(d18:1/24:1)	THC	Tri-hexosyl-ceramides
GM3(d18:1/16:0)	GM3	GM3-gangliosides
GM3(d18:1/18:0)	GM3	GM3-gangliosides
GM3(d18:1/20:0)	GM3	GM3-gangliosides
GM3(d18:1/22:0)	GM3	GM3-gangliosides
GM3(d18:1/24:0)	GM3	GM3-gangliosides
GM3(d18:1/24:1)	GM3	GM3-gangliosides
GM1(d18:1/16:0)	GM1	GM1-gangliosides
Sulfatide (d18:1:/16:0(OH))	Sulfatide	Sulfatides
Sulfatide (d18:1:/16:0)	Sulfatide	Sulfatides
Sulfatide (d18:1:/24:0(OH))	Sulfatide	Sulfatides
Sulfatide (d18:1:/24:0)	Sulfatide	Sulfatides
Sulfatide (d18:1:/24:1(OH))	Sulfatide	Sulfatides
Sulfatide (d18:1:/24:1)	Sulfatide	Sulfatides
SM(34:3)	SM	Sphingomyelins
SM(35:2) (b)	SM	Sphingomyelins
SM(37:1)	SM	Sphingomyelins
SM(37:2)	SM	Sphingomyelins
SM(38:3) (a)	SM	Sphingomyelins
SM(38:3) (b)	SM	Sphingomyelins
SM(40:3) (a)	SM	Sphingomyelins
SM(40:3) (b)	SM	Sphingomyelins
SM(41:0)	SM	Sphingomyelins
SM(41:1) (a)	SM	Sphingomyelins
SM(43:1)	SM	Sphingomyelins
SM(43:2) (b)	SM	Sphingomyelins
SM(43:2) (c)	SM	Sphingomyelins
SM(44:1)	SM	Sphingomyelins
SM(44:2)	SM	Sphingomyelins
SM(44:3)	SM	Sphingomyelins
SM(d16:1/19:0)	SM	Sphingomyelins
SM(d16:1/23:0)/SM(d17:1/22:0)	SM	Sphingomyelins
SM(d16:1/24:1)	SM	Sphingomyelins
SM(d17:1/14:0)	SM	Sphingomyelins
SM(d17:1/16:0)	SM	Sphingomyelins
SM(d17:1/24:1)	SM	Sphingomyelins
SM(d18:0/14:0)	SM	Sphingomyelins
SM(d18:0/16:0)	SM	Sphingomyelins
SM(d18:0/22:0)	SM	Sphingomyelins
SM(d18:1/14:0/SM(d16:1/16:0)	SM	Sphingomyelins
SM(d18:1/16:0)	SM	Sphingomyelins
SM(d18:1/17:0)/SM(d17:1/18:0)	SM	Sphingomyelins
SM(d18:1/18:0/SM(d16:1/20:0)	SM	Sphingomyelins
SM(d18:1/20:0)/SM(d16:1/22:0)	SM	Sphingomyelins
SM(d18:1/22:0)/SM(d16:1/24:0)	SM	Sphingomyelins
SM(d18:1/23:0)/SM(d17:1/24:0)	SM	Sphingomyelins
SM(d18:1/24:0)	SM	Sphingomyelins
SM(d18:1/24:1)	SM	Sphingomyelins
SM(d18:2/14:0)	SM	Sphingomyelins
SM(d18:2/16:0)	SM	Sphingomyelins
SM(d18:2/17:0)	SM	Sphingomyelins
SM(d18:2/18:0)	SM	Sphingomyelins
SM(d18:2/18:1)	SM	Sphingomyelins
SM(d18:2/20:0)	SM	Sphingomyelins
SM(d18:2/22:0)	SM	Sphingomyelins
SM(d18:2/23:0)	SM	Sphingomyelins
SM(d18:2/24:0)	SM	Sphingomyelins
SM(d19:1/24:1)	SM	Sphingomyelins
PA(34:1)	PA	Phosphatidic acid
PA(36:1)	PA	Phosphatidic acid
PA(36:2)	PA	Phosphatidic acid
PA(36:3)	PA	Phosphatidic acid
PA(36:4)	PA	Phosphatidic acid
PA(40:6)	PA	Phosphatidic acid
PC(14:0_16:0)	PC	Phosphatidylcholines
PC(14:0_20:4)	PC	Phosphatidylcholines
PC(14:0_22:6)	PC	Phosphatidylcholines
PC(15-MHDA_18:1)	PC	Phosphatidylcholines
PC(15-MHDA_18:2)	PC	Phosphatidylcholines
PC(15-MHDA_20:4)	PC	Phosphatidylcholines
PC(15-MHDA_22:6)	PC	Phosphatidylcholines
PC(15:0_20:3)	PC	Phosphatidylcholines
PC(15:0_20:4)	PC	Phosphatidylcholines
PC(15:0_22:6)	PC	Phosphatidylcholines
PC(16:0_16:0)	PC	Phosphatidylcholines
PC(16:0_18:0)	PC	Phosphatidylcholines
PC(16:0_18:1)	PC	Phosphatidylcholines
PC(16:0_18:2)	PC	Phosphatidylcholines
PC(16:0_18:3) (a)	PC	Phosphatidylcholines
PC(16:0_18:3) (b)	PC	Phosphatidylcholines
PC(16:0_20:3) (a)	PC	Phosphatidylcholines
PC(16:0_20:3) (b)	PC	Phosphatidylcholines
PC(16:0_20:4)	PC	Phosphatidylcholines
PC(16:0_20:5)	PC	Phosphatidylcholines
PC(16:0_22:6)	PC	Phosphatidylcholines
PC(16:1_18:2)	PC	Phosphatidylcholines
PC(16:1_20:4)	PC	Phosphatidylcholines
PC(16:1_22:6)	PC	Phosphatidylcholines
PC(17:0_18:1)	PC	Phosphatidylcholines
PC(17:0_18:2)	PC	Phosphatidylcholines
PC(17:0_20:4)	PC	Phosphatidylcholines
PC(17:0_22:6)	PC	Phosphatidylcholines
PC(17:1_18:2)	PC	Phosphatidylcholines
PC(18:0_18:1)	PC	Phosphatidylcholines
PC(18:0_18:2)	PC	Phosphatidylcholines
PC(18:0_20:3)	PC	Phosphatidylcholines
PC(18:0_20:4)	PC	Phosphatidylcholines
PC(18:0_22:4)	PC	Phosphatidylcholines
PC(18:0_22:5) (n3)	PC	Phosphatidylcholines
PC(18:0_22:5) (n6)	PC	Phosphatidylcholines
PC(18:0_22:6)	PC	Phosphatidylcholines
PC(18:1_18:1)	PC	Phosphatidylcholines
PC(18:1_18:2)	PC	Phosphatidylcholines
PC(18:1_20:3)	PC	Phosphatidylcholines
PC(18:1_22:6) (a)	PC	Phosphatidylcholines
PC(18:1_22:6) (b)	PC	Phosphatidylcholines
PC(18:2_18:2)	PC	Phosphatidylcholines
PC(18:2_20:5)	PC	Phosphatidylcholines
PC(20:0_20:4)	PC	Phosphatidylcholines
PC(28:0)	PC	Phosphatidylcholines
PC(31:0) (a)	PC	Phosphatidylcholines
PC(31:0) (b)	PC	Phosphatidylcholines
PC(32:1)	PC	Phosphatidylcholines
PC(32:2)	PC	Phosphatidylcholines
PC(33:0) (a)	PC	Phosphatidylcholines
PC(33:0) (b)	PC	Phosphatidylcholines
PC(33:1)	PC	Phosphatidylcholines
PC(33:2)	PC	Phosphatidylcholines
PC(34:5)	PC	Phosphatidylcholines
PC(35:5)	PC	Phosphatidylcholines
PC(36:6) (a)	PC	Phosphatidylcholines
PC(38:2)	PC	Phosphatidylcholines
PC(38:4) (b)	PC	Phosphatidylcholines
PC(38:5) (a)	PC	Phosphatidylcholines
PC(38:5) (b)	PC	Phosphatidylcholines
PC(38:6) (a)	PC	Phosphatidylcholines
PC(38:7)(c)	PC	Phosphatidylcholines
PC(39:5)(a)	PC	Phosphatidylcholines
PC(39:5)(b)	PC	Phosphatidylcholines
PC(40:10)	PC	Phosphatidylcholines
PC(40:7) (a)	PC	Phosphatidylcholines
PC(40:8)	PC	Phosphatidylcholines
PC(44:12)	PC	Phosphatidylcholines
PC(O-16:0/16:0)	PC(O)	Alkyl phosphatidylcholines
PC(O-16:0/20:3)	PC(O)	Alkyl phosphatidylcholines
PC(O-16:0/20:4)	PC(O)	Alkyl phosphatidylcholines
PC(O-16:0/22:6)	PC(O)	Alkyl phosphatidylcholines
PC(O-18:0/18:1)	PC(O)	Alkyl phosphatidylcholines
PC(O-18:0/18:2)	PC(O)	Alkyl phosphatidylcholines
PC(O-18:0/20:4)	PC(O)	Alkyl phosphatidylcholines
PC(O-18:0/22:6)	PC(O)	Alkyl phosphatidylcholines
PC(O-18:1/18:1)	PC(O)	Alkyl phosphatidylcholines
PC(O-18:1/18:2)	PC(O)	Alkyl phosphatidylcholines
PC(O-32:1)	PC(O)	Alkyl phosphatidylcholines
PC(O-32:2)	PC(O)	Alkyl phosphatidylcholines
PC(O-34:1)	PC(O)	Alkyl phosphatidylcholines
PC(O-34:2)	PC(O)	Alkyl phosphatidylcholines
PC(O-34:4)	PC(O)	Alkyl phosphatidylcholines
PC(O-35:4)	PC(O)	Alkyl phosphatidylcholines
PC(O-36:0)	PC(O)	Alkyl phosphatidylcholines
PC(O-36:5)	PC(O)	Alkyl phosphatidylcholines
PC(O-38:5)	PC(O)	Alkyl phosphatidylcholines
PC(O-40:5)	PC(O)	Alkyl phosphatidylcholines
PC(O-40:7) (a)	PC(O)	Alkyl phosphatidylcholines
PC(O-40:7) (b)	PC(O)	Alkyl phosphatidylcholines
PC(P-15:0/20:4) (a)	PC(P)	Alkenyl phosphatidylcholines
PC(P-15:0/20:4) (b)	PC(P)	Alkenyl phosphatidylcholines
PC(P-16:0/14:0)	PC(P)	Alkenyl phosphatidylcholines
PC(P-16:0/16:0)	PC(P)	Alkenyl phosphatidylcholines
PC(P-16:0/16:1)	PC(P)	Alkenyl phosphatidylcholines
PC(P-16:0/18:0)	PC(P)	Alkenyl phosphatidylcholines
PC(P-16:0/18:1)	PC(P)	Alkenyl phosphatidylcholines
PC(P-16:0/18:2)	PC(P)	Alkenyl phosphatidylcholines
PC(P-16:0/18:3)	PC(P)	Alkenyl phosphatidylcholines
PC(P-16:0/20:4)	PC(P)	Alkenyl phosphatidylcholines
PC(P-16:0/20:5)	PC(P)	Alkenyl phosphatidylcholines
PC(P-16:0/22:6)	PC(P)	Alkenyl phosphatidylcholines
PC(P-17:0/20:4) (a)	PC(P)	Alkenyl phosphatidylcholines
PC(P-17:0/20:4) (b)	PC(P)	Alkenyl phosphatidylcholines
PC(P-18:0/18:2)	PC(P)	Alkenyl phosphatidylcholines
PC(P-18:0/20:4)	PC(P)	Alkenyl phosphatidylcholines
PC(P-18:0/22:5)	PC(P)	Alkenyl phosphatidylcholines
PC(P-18:0/22:6)	PC(P)	Alkenyl phosphatidylcholines
PC(P-18:1/18:1)	PC(P)	Alkenyl phosphatidylcholines
PC(P-18:1/22:6)	PC(P)	Alkenyl phosphatidylcholines
PC(P-20:0/20:4)	PC(P)	Alkenyl phosphatidylcholines
PC(P-35:2)(a)	PC(P)	Alkenyl phosphatidylcholines
PC(P-35:2)(b)	PC(P)	Alkenyl phosphatidylcholines
PC(P-36:3)	PC(P)	Alkenyl phosphatidylcholines
PC(P-38:5) (a)	PC(P)	Alkenyl phosphatidylcholines
PC(P-38:5) (b)	PC(P)	Alkenyl phosphatidylcholines
LPC(14:0) [sn1]	LPC	Lysophosphatidylcholines
LPC(14:0) [sn2]	LPC	Lysophosphatidylcholines
LPC(15-MHDA) [sn1] [104_sn1]	LPC	Lysophosphatidylcholines
LPC(15-MHDA) [sn1] / LPC(17:0) [sn2]	LPC	Lysophosphatidylcholines
LPC(15-MHDA) [sn2]	LPC	Lysophosphatidylcholines
LPC(15:0) [sn1]	LPC	Lysophosphatidylcholines
LPC(15:0) [sn2]	LPC	Lysophosphatidylcholines
LPC(16:0) [sn1]	LPC	Lysophosphatidylcholines
LPC(16:0) [sn2]	LPC	Lysophosphatidylcholines
LPC(16:1) [sn1]	LPC	Lysophosphatidylcholines
LPC(16:1) [sn2]	LPC	Lysophosphatidylcholines
LPC(17:0) [sn1]	LPC	Lysophosphatidylcholines
LPC(17:1) (a) [sn1] [104_sn1]	LPC	Lysophosphatidylcholines
LPC(17:1) [sn1] (a) / LPC(17:1) [sn2] (b)	LPC	Lysophosphatidylcholines
LPC(17:1) [sn1] (b)	LPC	Lysophosphatidylcholines
LPC(17:1) [sn2] (a)	LPC	Lysophosphatidylcholines
LPC(18:0) [sn1]	LPC	Lysophosphatidylcholines
LPC(18:0) [sn2]	LPC	Lysophosphatidylcholines
LPC(18:1) [sn1]	LPC	Lysophosphatidylcholines
LPC(18:1) [sn2]	LPC	Lysophosphatidylcholines
LPC(18:2) [sn1]	LPC	Lysophosphatidylcholines
LPC(18:2) [sn2]	LPC	Lysophosphatidylcholines
LPC(18:3) (a) [sn1] [104_sn1]	LPC	Lysophosphatidylcholines
LPC(18:3) [sn1] (a)/LPC(18:3) [sn2] (b)	LPC	Lysophosphatidylcholines
LPC(18:3) [sn1] (b)	LPC	Lysophosphatidylcholines
LPC(18:3) [sn2] (a)	LPC	Lysophosphatidylcholines
LPC(19:0) (a) [sn1] [104_sn1]	LPC	Lysophosphatidylcholines
LPC(19:0) [sn1] (a) / LPC(19:0) [sn2] (b)	LPC	Lysophosphatidylcholines
LPC(19:0) [sn1] (b)	LPC	Lysophosphatidylcholines
LPC(19:0) [sn2] (a)	LPC	Lysophosphatidylcholines
LPC(19:1) (a)	LPC	Lysophosphatidylcholines
LPC(19:1) (b)	LPC	Lysophosphatidylcholines
LPC(19:1) (c)	LPC	Lysophosphatidylcholines
LPC(20:0) [sn1]	LPC	Lysophosphatidylcholines
LPC(20:0) [sn2]	LPC	Lysophosphatidylcholines
LPC(20:1) [sn1]	LPC	Lysophosphatidylcholines
LPC(20:1) [sn2]	LPC	Lysophosphatidylcholines
LPC(20:2) [sn1]	LPC	Lysophosphatidylcholines
LPC(20:2) [sn2]	LPC	Lysophosphatidylcholines
LPC(20:3) [sn1]	LPC	Lysophosphatidylcholines
LPC(20:3) [sn2]	LPC	Lysophosphatidylcholines
LPC(20:4) [sn1]	LPC	Lysophosphatidylcholines
LPC(20:4) [sn2]	LPC	Lysophosphatidylcholines
LPC(20:5) [sn1]	LPC	Lysophosphatidylcholines
LPC(20:5) [sn2]	LPC	Lysophosphatidylcholines
LPC(22:0) [sn1]	LPC	Lysophosphatidylcholines
LPC(22:0) [sn2]	LPC	Lysophosphatidylcholines
LPC(22:1) [sn1]	LPC	Lysophosphatidylcholines
LPC(22:1) [sn2]	LPC	Lysophosphatidylcholines
LPC(22:4) [sn1]	LPC	Lysophosphatidylcholines
LPC(22:4) [sn2]	LPC	Lysophosphatidylcholines
LPC(22:5) (n3) [sn1] [104_sn1]	LPC	Lysophosphatidylcholines
LPC(22:5) [sn1] (n3)/LPC(22:5) [sn2] (n6)	LPC	Lysophosphatidylcholines
LPC(22:5) [sn1] (n6)	LPC	Lysophosphatidylcholines
LPC(22:5) [sn2] (n3)	LPC	Lysophosphatidylcholines
LPC(22:6) [sn1]	LPC	Lysophosphatidylcholines
LPC(22:6) [sn2]	LPC	Lysophosphatidylcholines
LPC(24:0) [sn1]	LPC	Lysophosphatidylcholines
LPC(24:0) [sn2]	LPC	Lysophosphatidylcholines
LPC(26:0) [sn1]	LPC	Lysophosphatidylcholines
LPC(26:0) [sn2]	LPC	Lysophosphatidylcholines
LPC(O-16:0)	LPC(O)	Lysoalkyl phosphatidylcholines
LPC(O-18:0)	LPC(O)	Lysoalkyl phosphatidylcholines
LPC(O-18:1)	LPC(O)	Lysoalkyl phosphatidylcholines
LPC(O-20:0)	LPC(O)	Lysoalkyl phosphatidylcholines
LPC(O-20:1)	LPC(O)	Lysoalkyl phosphatidylcholines
LPC(O-22:0)	LPC(O)	Lysoalkyl phosphatidylcholines
LPC(O-22:1)	LPC(O)	Lysoalkyl phosphatidylcholines
LPC(O-24:0)	LPC(O)	Lysoalkyl phosphatidylcholines
LPC(O-24:1)	LPC(O)	Lysoalkyl phosphatidylcholines
LPC(O-24:2)	LPC(O)	Lysoalkyl phosphatidylcholines
LPC(P-16:0)	LPC(P)	Lysoalkenyl phosphatidylcholines
LPC(P-17:0) (a)	LPC(P)	Lysoalkenyl phosphatidylcholines
LPC(P-17:0) (b)	LPC(P)	Lysoalkenyl phosphatidylcholines
LPC(P-18:0)	LPC(P)	Lysoalkenyl phosphatidylcholines
LPC(P-18:1)	LPC(P)	Lysoalkenyl phosphatidylcholines
LPC(P-20:0)	LPC(P)	Lysoalkenyl phosphatidylcholines
PE(15-MHDA_18:1)	PE	Phosphatidylethanolamines
PE(15-MHDA_18:2)	PE	Phosphatidylethanolamines
PE(15-MHDA_20:4)	PE	Phosphatidylethanolamines
PE(15-MHDA_22:6)	PE	Phosphatidylethanolamines
PE(16:0_16:0)	PE	Phosphatidylethanolamines
PE(16:0_16:1)	PE	Phosphatidylethanolamines
PE(16:0_18:1)	PE	Phosphatidylethanolamines
PE(16:0_18:2)	PE	Phosphatidylethanolamines
PE(16:0_18:3) (a)	PE	Phosphatidylethanolamines
PE(16:0_18:3) (b)	PE	Phosphatidylethanolamines
PE(16:0_20:3)	PE	Phosphatidylethanolamines
PE(16:0_20:4)	PE	Phosphatidylethanolamines
PE(16:0_20:5)	PE	Phosphatidylethanolamines
PE(16:0_22:6)	PE	Phosphatidylethanolamines
PE(16:1_18:2)	PE	Phosphatidylethanolamines
PE(16:1_20:4)	PE	Phosphatidylethanolamines
PE(17:0_18:1)	PE	Phosphatidylethanolamines
PE(17:0_18:2)	PE	Phosphatidylethanolamines
PE(17:0_20:4)	PE	Phosphatidylethanolamines
PE(17:0_22:6)	PE	Phosphatidylethanolamines
PE(18:0_18:1)	PE	Phosphatidylethanolamines
PE(18:0_18:2)	PE	Phosphatidylethanolamines
PE(18:0_20:3) (a)	PE	Phosphatidylethanolamines
PE(18:0_20:3) (b)	PE	Phosphatidylethanolamines
PE(18:0_20:4)	PE	Phosphatidylethanolamines
PE(18:0_22:4)	PE	Phosphatidylethanolamines
PE(18:0_22:5) (n3)	PE	Phosphatidylethanolamines
PE(18:0_22:5) (n6)	PE	Phosphatidylethanolamines
PE(18:0_22:6)	PE	Phosphatidylethanolamines
PE(18:1_18:1)	PE	Phosphatidylethanolamines
PE(18:1_18:2)	PE	Phosphatidylethanolamines
PE(18:1_22:6) (a)	PE	Phosphatidylethanolamines
PE(18:1_22:6) (b)	PE	Phosphatidylethanolamines
PE(20:0_20:4)	PE	Phosphatidylethanolamines
PE(36:0)	PE	Phosphatidylethanolamines
PE(38:5) (a)	PE	Phosphatidylethanolamines
PE(38:5) (b)	PE	Phosphatidylethanolamines
PE(O-16:0/18:2)	PE(O)	Alkylphosphatidylethanolamines
PE(O-16:0/20:3)	PE(O)	Alkylphosphatidylethanolamines
PE(O-16:0/20:4)	PE(O)	Alkylphosphatidylethanolamines
PE(O-16:0/22:4)	PE(O)	Alkylphosphatidylethanolamines
PE(O-16:0/22:6)	PE(O)	Alkylphosphatidylethanolamines
PE(O-18:0/20:4)	PE(O)	Alkylphosphatidylethanolamines
PE(O-18:0/22:5)	PE(O)	Alkylphosphatidylethanolamines
PE(O-18:0/22:6)	PE(O)	Alkylphosphatidylethanolamines
PE(O-18:1/18:2)	PE(O)	Alkylphosphatidylethanolamines
PE(O-18:1/22:6)	PE(O)	Alkylphosphatidylethanolamines
PE(O-34:1)	PE(O)	Alkylphosphatidylethanolamines
PE(O-36:5)	PE(O)	Alkylphosphatidylethanolamines
PE(O-38:5) (a)	PE(O)	Alkylphosphatidylethanolamines
PE(O-38:5) (b)	PE(O)	Alkylphosphatidylethanolamines
PE(P-15:0/20:4) (a)	PE(P)	Alkenylphosphatidylethanolamines
PE(P-15:0/20:4) (b)	PE(P)	Alkenylphosphatidylethanolamines
PE(P-15:0/22:6) (a)	PE(P)	Alkenylphosphatidylethanolamines
PE(P-15:0/22:6) (b)	PE(P)	Alkenylphosphatidylethanolamines
PE(P-16:0/18:1)	PE(P)	Alkenylphosphatidylethanolamines
PE(P-16:0/18:2)	PE(P)	Alkenylphosphatidylethanolamines
PE(P-16:0/18:3)	PE(P)	Alkenylphosphatidylethanolamines
PE(P-16:0/20:3) (a)	PE(P)	Alkenylphosphatidylethanolamines
PE(P-16:0/20:3) (b)	PE(P)	Alkenylphosphatidylethanolamines
PE(P-16:0/20:4)	PE(P)	Alkenylphosphatidylethanolamines
PE(P-16:0/20:5)	PE(P)	Alkenylphosphatidylethanolamines
PE(P-16:0/22:4)	PE(P)	Alkenylphosphatidylethanolamines
PE(P-16:0/22:5) (n3)	PE(P)	Alkenylphosphatidylethanolamines
PE(P-16:0/22:5) (n6)	PE(P)	Alkenylphosphatidylethanolamines
PE(P-16:0/22:6)	PE(P)	Alkenylphosphatidylethanolamines
PE(P-17:0/20:4) (a)	PE(P)	Alkenylphosphatidylethanolamines
PE(P-17:0/20:4) (b)	PE(P)	Alkenylphosphatidylethanolamines
PE(P-17:0/22:6) (a)	PE(P)	Alkenylphosphatidylethanolamines
PE(P-17:0/22:6) (b)	PE(P)	Alkenylphosphatidylethanolamines
PE(P-18:0/18:1)	PE(P)	Alkenylphosphatidylethanolamines
PE(P-18:0/18:2)	PE(P)	Alkenylphosphatidylethanolamines
PE(P-18:0/18:3)	PE(P)	Alkenylphosphatidylethanolamines
PE(P-18:0/20:3) (a)	PE(P)	Alkenylphosphatidylethanolamines
PE(P-18:0/20:3) (b)	PE(P)	Alkenylphosphatidylethanolamines
PE(P-18:0/20:4)	PE(P)	Alkenylphosphatidylethanolamines
PE(P-18:0/20:5)	PE(P)	Alkenylphosphatidylethanolamines
PE(P-18:0/22:4)	PE(P)	Alkenylphosphatidylethanolamines
PE(P-18:0/22:5) (n3)	PE(P)	Alkenylphosphatidylethanolamines
PE(P-18:0/22:5) (n6)	PE(P)	Alkenylphosphatidylethanolamines
PE(P-18:0/22:6)	PE(P)	Alkenylphosphatidylethanolamines
PE(P-18:1/18:1)	PE(P)	Alkenylphosphatidylethanolamines
PE(P-18:1/18:1) (a)	PE(P)	Alkenylphosphatidylethanolamines
PE(P-18:1/18:1) (b)	PE(P)	Alkenylphosphatidylethanolamines
PE(P-18:1/18:2) (a)	PE(P)	Alkenylphosphatidylethanolamines
PE(P-18:1/18:2) (b)	PE(P)	Alkenylphosphatidylethanolamines
PE(P-18:1/18:3)	PE(P)	Alkenylphosphatidylethanolamines
PE(P-18:1/20:3) (a)	PE(P)	Alkenylphosphatidylethanolamines
PE(P-18:1/20:3) (b)	PE(P)	Alkenylphosphatidylethanolamines
PE(P-18:1/20:4) (a)	PE(P)	Alkenylphosphatidylethanolamines
PE(P-18:1/20:4) (b)	PE(P)	Alkenylphosphatidylethanolamines
PE(P-18:1/20:5) (a)	PE(P)	Alkenylphosphatidylethanolamines
PE(P-18:1/20:5) (b)	PE(P)	Alkenylphosphatidylethanolamines
PE(P-18:1/22:4)	PE(P)	Alkenylphosphatidylethanolamines
PE(P-18:1/22:5) (a)	PE(P)	Alkenylphosphatidylethanolamines
PE(P-18:1/22:5) (b)	PE(P)	Alkenylphosphatidylethanolamines
PE(P-18:1/22:6) (a)	PE(P)	Alkenylphosphatidylethanolamines
PE(P-18:1/22:6) (b)	PE(P)	Alkenylphosphatidylethanolamines
PE(P-19:0/20:4) (a)	PE(P)	Alkenylphosphatidylethanolamines
PE(P-19:0/20:4) (b)	PE(P)	Alkenylphosphatidylethanolamines
PE(P-20:0/18:1)	PE(P)	Alkenylphosphatidylethanolamines
PE(P-20:0/18:2)	PE(P)	Alkenylphosphatidylethanolamines
PE(P-20:0/20:4)	PE(P)	Alkenylphosphatidylethanolamines
PE(P-20:0/22:6)	PE(P)	Alkenylphosphatidylethanolamines
PE(P-20:1/20:4)	PE(P)	Alkenylphosphatidylethanolamines
PE(P-20:1/22:6)	PE(P)	Alkenylphosphatidylethanolamines
LPE(16:0) [sn1]	LPE	Lysophosphatidylethanolamines
LPE(16:0) [sn2]	LPE	Lysophosphatidylethanolamines
LPE(17:0) [sn1]	LPE	Lysophosphatidylethanolamines
LPE(17:0) [sn2]	LPE	Lysophosphatidylethanolamines
LPE(18:0) [sn1]	LPE	Lysophosphatidylethanolamines
LPE(18:0) [sn2]	LPE	Lysophosphatidylethanolamines
LPE(18:1) [sn1]	LPE	Lysophosphatidylethanolamines
LPE(18:1) [sn2]	LPE	Lysophosphatidylethanolamines
LPE(18:2) [sn1]	LPE	Lysophosphatidylethanolamines
LPE(18:2) [sn2]	LPE	Lysophosphatidylethanolamines
LPE(20:4) [sn1]	LPE	Lysophosphatidylethanolamines
LPE(20:4) [sn2]	LPE	Lysophosphatidylethanolamines
LPE(22:6) [sn1]	LPE	Lysophosphatidylethanolamines
LPE(22:6) [sn2]	LPE	Lysophosphatidylethanolamines
LPE(P-16:0)	LPE(P)	Lysoalkenylphosphatidylethanolamines
LPE(P-18:0)	LPE(P)	Lysoalkenylphosphatidylethanolamines
LPE(P-18:1)	LPE(P)	Lysoalkenylphosphatidylethanolamines
LPE(P-20:0)	LPE(P)	Lysoalkenylphosphatidylethanolamines
PI (38:5) (b)	PI	Phosphatidylinositols
PI(15-MHDA_20:4)\PI(17:0_20:4)	PI	Phosphatidylinositols
PI(16:0_16:1)	PI	Phosphatidylinositols
PI(16:0_20:3) (a)	PI	Phosphatidylinositols
PI(16:0_20:3) (b)	PI	Phosphatidylinositols
PI(16:0_20:4)	PI	Phosphatidylinositols
PI(16:0/16:0)	PI	Phosphatidylinositols
PI(17:0_18:1)	PI	Phosphatidylinositols
PI(17:0_18:2)	PI	Phosphatidylinositols
PI(18:0_18:1)	PI	Phosphatidylinositols
PI(18:0_20:2)	PI	Phosphatidylinositols
PI(18:0_20:3) (a)	PI	Phosphatidylinositols
PI(18:0_20:3) (b)	PI	Phosphatidylinositols
PI(18:0_20:4)	PI	Phosphatidylinositols
PI(18:0_22:4)	PI	Phosphatidylinositols
PI(18:0_22:5) (n3)	PI	Phosphatidylinositols
PI(18:0_22:5) (n6)	PI	Phosphatidylinositols
PI(18:0_22:6)	PI	Phosphatidylinositols
PI(18:1_18:2)	PI	Phosphatidylinositols
PI(20:0_20:4)	PI	Phosphatidylinositols
PI(34:0)	PI	Phosphatidylinositols
PI(34:1)	PI	Phosphatidylinositols
PI(36:2)	PI	Phosphatidylinositols
PI(37:6)	PI	Phosphatidylinositols
PI(38:5) (a)	PI	Phosphatidylinositols
PI(38:6)	PI	Phosphatidylinositols
PI(39:6)	PI	Phosphatidylinositols
PIP1(38:4)	PIP1	Phosphatidylinositol phosphate
LPI(18:0) [sn1]	LPI	Lysophosphatidylinositols
LPI(18:0) [sn2]	LPI	Lysophosphatidylinositols
LPI(18:1) [sn1]	LPI	Lysophosphatidylinositols
LPI(18:1) [sn2]	LPI	Lysophosphatidylinositols
LPI(18:2) [sn1]	LPI	Lysophosphatidylinositols
LPI(18:2) [sn2]	LPI	Lysophosphatidylinositols
LPI(20:4) [sn1]	LPI	Lysophosphatidylinositols
LPI(20:4) [sn2]	LPI	Lysophosphatidylinositols
PS(36:1)	PS	Phosphatidylserines
PS(36:2)	PS	Phosphatidylserines
PS(38:3)	PS	Phosphatidylserines
PS(38:4)	PS	Phosphatidylserines
PS(38:5)	PS	Phosphatidylserines
PS(40:5)	PS	Phosphatidylserines
PS(40:6)	PS	Phosphatidylserines
PG(34:1)	PG	Phosphatidylglycerols
PG(36:1)	PG	Phosphatidylglycerols
PG(36:2)	PG	Phosphatidylglycerols
CE(14:0)	CE	Cholesteryl esters
CE(15:0)	CE	Cholesteryl esters
CE(16:0)	CE	Cholesteryl esters
CE(16:1)	CE	Cholesteryl esters
CE(16:2)	CE	Cholesteryl esters
CE(17:0)	CE	Cholesteryl esters
CE(17:1)	CE	Cholesteryl esters
CE(18:0)	CE	Cholesteryl esters
CE(18:1)	CE	Cholesteryl esters
CE(18:2)	CE	Cholesteryl esters
CE(18:3)	CE	Cholesteryl esters
CE(20:0)	CE	Cholesteryl esters
CE(20:1)	CE	Cholesteryl esters
CE(20:2)	CE	Cholesteryl esters
CE(20:3)	CE	Cholesteryl esters
CE(20:4)	CE	Cholesteryl esters
CE(20:5)	CE	Cholesteryl esters
CE(22:0)	CE	Cholesteryl esters
CE(22:1)	CE	Cholesteryl esters
CE(22:4)	CE	Cholesteryl esters
CE(22:5) (n3)	CE	Cholesteryl esters
CE(22:5) (n6)	CE	Cholesteryl esters
CE(22:6)	CE	Cholesteryl esters
CE(24:0)	CE	Cholesteryl esters
CE(24:1)	CE	Cholesteryl esters
CE(24:4)	CE	Cholesteryl esters
CE(24:5)	CE	Cholesteryl esters
CE(24:6)	CE	Cholesteryl esters
COH	COH	Free cholesterol
DE(16:0)	DE	Dehydro-cholesteryl esters
DE(18:1)	DE	Dehydro-cholesteryl esters
DE(18:2)	DE	Dehydro-cholesteryl esters
DE(20:4)	DE	Dehydro-cholesteryl esters
DE(20:5)	DE	Dehydro-cholesteryl esters
DE(22:6)	DE	Dehydro-cholesteryl esters
FA(14:0)	FFA	Free fatty acids
FA(15:0)	FFA	Free fatty acids
FA(16:0)	FFA	Free fatty acids
FA(16:1)	FFA	Free fatty acids
FA(16:2)	FFA	Free fatty acids
FA(17:0)	FFA	Free fatty acids
FA(17:1)	FFA	Free fatty acids
FA(18:0)	FFA	Free fatty acids
FA(18:1)	FFA	Free fatty acids
FA(18:2)	FFA	Free fatty acids
FA(18:3)	FFA	Free fatty acids
FA(20:2)	FFA	Free fatty acids
FA(20:3)	FFA	Free fatty acids
FA(20:4)	FFA	Free fatty acids
FA(20:5)	FFA	Free fatty acids
FA(22:4)	FFA	Free fatty acids
FA(22:5)	FFA	Free fatty acids
FA(22:6)	FFA	Free fatty acids
AC(12:0)	Acylcarnitine	Acylcarnitines
AC(13:0)	Acylcarnitine	Acylcarnitines
AC(14:0)	Acylcarnitine	Acylcarnitines
AC(14:1)	Acylcarnitine	Acylcarnitines
AC(14:2)	Acylcarnitine	Acylcarnitines
AC(15:0) (a)	Acylcarnitine	Acylcarnitines
AC(15:0) (b)	Acylcarnitine	Acylcarnitines
AC(16:0)	Acylcarnitine	Acylcarnitines
AC(16:1)	Acylcarnitine	Acylcarnitines
AC(17:0) (a)	Acylcarnitine	Acylcarnitines
AC(17:0) (b)	Acylcarnitine	Acylcarnitines
AC(18:0)	Acylcarnitine	Acylcarnitines
AC(18:1)	Acylcarnitine	Acylcarnitines
AC(18:2)	Acylcarnitine	Acylcarnitines
DG(14:0_16:0)	DG	Diacylglycerols
DG(14:0_18:2)	DG	Diacylglycerols
DG(16:0_16:0)	DG	Diacylglycerols
DG(16:0_16:1)	DG	Diacylglycerols
DG(16:0_18:1)	DG	Diacylglycerols
DG(16:0_18:2)	DG	Diacylglycerols
DG(16:0_20:4)	DG	Diacylglycerols
DG(16:0_22:5)	DG	Diacylglycerols
DG(16:0_22:6)	DG	Diacylglycerols
DG(16:1_18:1)	DG	Diacylglycerols
DG(18:0_18:1)	DG	Diacylglycerols
DG(18:0_18:2)	DG	Diacylglycerols
DG(18:0_20:4)	DG	Diacylglycerols
DG(18:0_22:6)	DG	Diacylglycerols
DG(18:1_18:1)	DG	Diacylglycerols
DG(18:1_18:2)	DG	Diacylglycerols
DG(18:1_18:3)	DG	Diacylglycerols
DG(18:1_20:3)	DG	Diacylglycerols
DG(18:1_20:4)	DG	Diacylglycerols
DG(18:1_20:5)	DG	Diacylglycerols
DG(18:1_22:5)	DG	Diacylglycerols
DG(18:1_22:6)	DG	Diacylglycerols
DG(18:2_18:2)	DG	Diacylglycerols
DG(18:2_20:4)	DG	Diacylglycerols
DG(18:2_22:6)	DG	Diacylglycerols
TG(48:0) [NL-16:0]	TG	Triacylglycerols
TG(48:0) [NL-18:0]	TG	Triacylglycerols
TG(48:1) [NL-16:1]	TG	Triacylglycerols
TG(48:1) [NL-18:1]	TG	Triacylglycerols
TG(48:2) [NL-14:0]	TG	Triacylglycerols
TG(48:2) [NL-14:1]	TG	Triacylglycerols
TG(48:2) [NL-16:1]	TG	Triacylglycerols
TG(48:2) [NL-18:2]	TG	Triacylglycerols
TG(48:3) [NL-14:0]	TG	Triacylglycerols
TG(48:3) [NL-16:1]	TG	Triacylglycerols
TG(48:3) [NL-18:3]	TG	Triacylglycerols
TG(49:1) [NL-16:1]	TG	Triacylglycerols
TG(49:1) [NL-17:1]	TG	Triacylglycerols
TG(50:0) [NL-18:0]	TG	Triacylglycerols
TG(50:1) [NL-14:0]	TG	Triacylglycerols
TG(50:1) [NL-16:0]	TG	Triacylglycerols
TG(50:1) [NL-18:1]	TG	Triacylglycerols
TG(50:2) [NL-14:0]	TG	Triacylglycerols
TG(50:2) [NL-16:1]	TG	Triacylglycerols
TG(50:2) [NL-18:1]	TG	Triacylglycerols
TG(50:2) [NL-18:2]	TG	Triacylglycerols
TG(50:3) [NL-14:0]	TG	Triacylglycerols
TG(50:3) [NL-14:1]	TG	Triacylglycerols
TG(50:3) [NL-16:1]	TG	Triacylglycerols
TG(50:3) [NL-18:2]	TG	Triacylglycerols
TG(50:3) [NL-18:3]	TG	Triacylglycerols
TG(50:4) [NL-14:0]	TG	Triacylglycerols
TG(50:4) [NL-18:3]	TG	Triacylglycerols
TG(50:4) [NL-20:4]	TG	Triacylglycerols
TG(51:0) [NL-16:0]	TG	Triacylglycerols
TG(51:1) [NL-17:0]	TG	Triacylglycerols
TG(51:2) [NL-15:0]	TG	Triacylglycerols
TG(51:2) [NL-17:0]	TG	Triacylglycerols
TG(51:2) [NL-17:1]	TG	Triacylglycerols
TG(52:1) [NL-18:0]	TG	Triacylglycerols
TG(52:1) [NL-18:1]	TG	Triacylglycerols
TG(52:2) [NL-16:0]	TG	Triacylglycerols
TG(52:2) [NL-18:2]	TG	Triacylglycerols
TG(52:3) [NL-16:1]	TG	Triacylglycerols
TG(52:3) [NL-18:2]	TG	Triacylglycerols
TG(52:4) [NL-16:1]	TG	Triacylglycerols
TG(52:4) [NL-18:2]	TG	Triacylglycerols
TG(52:4) [NL-18:3]	TG	Triacylglycerols
TG(52:5) [NL-18:3]	TG	Triacylglycerols
TG(52:5) [NL-20:4]	TG	Triacylglycerols
TG(52:5) [NL-20:5]	TG	Triacylglycerols
TG(53:2) [NL-17:1]	TG	Triacylglycerols
TG(53:2) [NL-18:1]	TG	Triacylglycerols
TG(54:0) [NL-18:0]	TG	Triacylglycerols
TG(54:1) [NL-18:1]	TG	Triacylglycerols
TG(54:2) [NL-18:0]	TG	Triacylglycerols
TG(54:2) [NL-20:1]	TG	Triacylglycerols
TG(54:3) [NL-18:1]	TG	Triacylglycerols
TG(54:3) [NL-18:2]	TG	Triacylglycerols
TG(54:4) [NL-18:2]	TG	Triacylglycerols
TG(54:4) [NL-20:3]	TG	Triacylglycerols
TG(54:5) [NL-18:3]	TG	Triacylglycerols
TG(54:5) [NL-20:4]	TG	Triacylglycerols
TG(54:6) [NL-18:3]	TG	Triacylglycerols
TG(54:6) [NL-20:4]	TG	Triacylglycerols
TG(54:6) [NL-20:5]	TG	Triacylglycerols
TG(54:6) [NL-22:6]	TG	Triacylglycerols
TG(54:7) [NL-20:5]	TG	Triacylglycerols
TG(54:7) [NL-22:6]	TG	Triacylglycerols
TG(56:6) [NL-20:4]	TG	Triacylglycerols
TG(56:6) [NL-22:5](a)	TG	Triacylglycerols
TG(56:6) [NL-22:5](b)	TG	Triacylglycerols
TG(56:7) [NL-20:4]	TG	Triacylglycerols
TG(56:7) [NL-20:5]	TG	Triacylglycerols
TG(56:7) [NL-22:5](a)	TG	Triacylglycerols
TG(56:7) [NL-22:5](b)	TG	Triacylglycerols
TG(56:7) [NL-22:6]	TG	Triacylglycerols
TG(56:8) [NL-20:4]	TG	Triacylglycerols
TG(56:8) [NL-20:5]	TG	Triacylglycerols
TG(56:8) [NL-22:6]	TG	Triacylglycerols
TG(56:9) [NL-22:6]	TG	Triacylglycerols
TG(58:10) [NL-22:6]	TG	Triacylglycerols
TG(58:8) [NL-22:6]	TG	Triacylglycerols
TG(58:9) [NL-22:6]	TG	Triacylglycerols
TG(O-50:1) [NL-15:0]	TG(O)	Alkyldiacylglycerols
TG(O-50:1) [NL-16:0]	TG(O)	Alkyldiacylglycerols
TG(O-50:1) [NL-17:1]	TG(O)	Alkyldiacylglycerols
TG(O-50:1) [NL-18:1]	TG(O)	Alkyldiacylglycerols
TG(O-50:2) [NL-16:1]	TG(O)	Alkyldiacylglycerols
TG(O-50:2) [NL-18:1]	TG(O)	Alkyldiacylglycerols
TG(O-50:2) [NL-18:2]	TG(O)	Alkyldiacylglycerols
TG(O-50:3) [NL-18:2]	TG(O)	Alkyldiacylglycerols
TG(O-52:0) [NL-16:0]	TG(O)	Alkyldiacylglycerols
TG(O-52:1) [NL-16:0]	TG(O)	Alkyldiacylglycerols
TG(O-52:1) [NL-18:1]	TG(O)	Alkyldiacylglycerols
TG(O-52:2) [NL-16:0]	TG(O)	Alkyldiacylglycerols
TG(O-52:2) [NL-17:1]	TG(O)	Alkyldiacylglycerols
TG(O-52:2) [NL-18:1]	TG(O)	Alkyldiacylglycerols
TG(O-54:2) [NL-17:1]	TG(O)	Alkyldiacylglycerols
TG(O-54:2) [NL-18:1]	TG(O)	Alkyldiacylglycerols
TG(O-54:3) [NL-17:1]	TG(O)	Alkyldiacylglycerols
TG(O-54:3) [NL-18:1]	TG(O)	Alkyldiacylglycerols
TG(O-54:4) [NL-17:1]	TG(O)	Alkyldiacylglycerols
TG(O-54:4) [NL-18:2]	TG(O)	Alkyldiacylglycerols
Ubiquinone	Ubiquinone	Ubiquinone
CE(18:2) [+OH]	OxSpecies	Oxidised species
CE(20:4) [+OH]	OxSpecies	Oxidised species
CE(22:6) [+OH]	OxSpecies	Oxidised species
LPC(18:2) [+OH]	OxSpecies	Oxidised species
LPC(20:4) [+OH]	OxSpecies	Oxidised species
LPC(22:6) [+OH]	OxSpecies	Oxidised species
PC(34:2) [+OH]	OxSpecies	Oxidised species
PC(36:4) [+OH]	OxSpecies	Oxidised species
PC(38:6) [+OH]	OxSpecies	Oxidised species

## Sheet: S5
S5: Spearman correlation (rho) of NMR biomarkers and lipid class totals at 6 months
	LC/MS lipid class	Sph		S1P		dhCer		Cer		C1P		MHC		DHC		THC		GM3		GM1		Sulfatide		SM		PA		PC		PC(O)		PC(P)		LPC		LPC(O)		LPC(P)		PE		PE(O)		PE(P)		LPE		LPE(P)
#	NMR biomarker	rho	p	rho	p	rho	p	rho	p	rho	p	rho	p	rho	p	rho	p	rho	p	rho	p	rho	p	rho	p	rho	p	rho	p	rho	p	rho	p	rho	p	rho	p	rho	p	rho	p	rho	p	rho	p	rho	p	rho	p
1	Total_C	0.0171494	0.685513	0.114081	0.00688293	0.435303	<1E-15	0.430912	<1E-15	0.298413	5.56e-13	0.196286	2.86598e-06	0.225451	6.93667e-08	0.484566	<1E-15	0.414412	<1E-15	0.360801	<1E-15	0.511624	<1E-15	0.634423	<1E-15	0.103076	0.0146762	0.558055	<1E-15	0.463915	<1E-15	0.548451	<1E-15	0.315016	2.28706e-14	0.239959	8.92412e-09	0.372465	<1E-15	0.161592	0.000122692	0.426952	<1E-15	0.448467	<1E-15	0.231039	3.19935e-08	0.286409	4.92362e-12
2	non_HDL_C	-0.000188799	0.996443	0.0593493	0.160748	0.432424	<1E-15	0.461058	<1E-15	0.180856	1.66367e-05	0.177664	2.35153e-05	0.201187	1.5909e-06	0.36719	<1E-15	0.354901	<1E-15	0.326134	2.44249e-15	0.42531	<1E-15	0.55353	<1E-15	0.0520021	0.219193	0.489429	<1E-15	0.353677	<1E-15	0.400877	<1E-15	0.248271	2.59214e-09	0.196214	2.89066e-06	0.283152	8.74301e-12	0.254485	9.98639e-10	0.357434	<1E-15	0.356402	<1E-15	0.173168	3.79009e-05	0.21205	4.09438e-07
3	Remnant_C	-0.00277431	0.947771	0.0373973	0.377067	0.426279	<1E-15	0.495641	<1E-15	0.13606	0.00124839	0.128349	0.0023415	0.19269	4.37366e-06	0.31848	1.15463e-14	0.291527	1.96732e-12	0.286828	4.57057e-12	0.411492	<1E-15	0.520047	<1E-15	0.0476103	0.26068	0.504405	<1E-15	0.325479	2.66454e-15	0.351774	<1E-15	0.23448	1.96709e-08	0.172607	4.01945e-05	0.233819	2.1609e-08	0.356388	<1E-15	0.294537	1.13687e-12	0.303012	2.34479e-13	0.211956	4.14391e-07	0.177305	2.44415e-05
4	VLDL_C	-0.0463407	0.273622	-0.0546969	0.196205	0.309646	6.57252e-14	0.523195	<1E-15	-0.00667014	0.874856	-0.0370439	0.381595	0.09586	0.0232914	0.118213	0.00509418	0.0909426	0.0314174	0.141233	0.000803678	0.2633	2.46909e-10	0.311704	4.39648e-14	-0.00474648	0.910766	0.423316	<1E-15	0.148195	0.000433917	0.127903	0.00242584	0.101794	0.0159632	0.0355151	0.401566	0.0244946	0.562968	0.561577	<1E-15	0.0882416	0.0368353	0.0811634	0.0549143	0.218099	1.86291e-07	-0.0114806	0.786328
5	Clinical_LDL_C	0.00792703	0.851526	0.0804391	0.0571234	0.416583	<1E-15	0.386666	<1E-15	0.206716	8.04544e-07	0.232628	2.55829e-08	0.211766	4.24604e-07	0.392253	<1E-15	0.390562	<1E-15	0.354063	<1E-15	0.415149	<1E-15	0.559967	<1E-15	0.0585201	0.166687	0.427225	<1E-15	0.357254	<1E-15	0.420528	<1E-15	0.25411	1.05864e-09	0.224356	8.05372e-08	0.32822	1.55431e-15	0.103841	0.0139528	0.390362	<1E-15	0.386897	<1E-15	0.105702	0.0123219	0.247154	3.06907e-09
6	LDL_C	0.000659874	0.987569	0.073091	0.083971	0.418988	<1E-15	0.416507	<1E-15	0.21033	5.10098e-07	0.213919	3.21817e-07	0.198051	2.32246e-06	0.39091	<1E-15	0.389285	<1E-15	0.345706	<1E-15	0.425452	<1E-15	0.559639	<1E-15	0.0525166	0.214662	0.459647	<1E-15	0.364723	<1E-15	0.428417	<1E-15	0.247245	3.02691e-09	0.206725	8.03665e-07	0.311768	4.35207e-14	0.161737	0.000120953	0.394325	<1E-15	0.388669	<1E-15	0.133743	0.00151331	0.230644	3.38155e-08
7	HDL_C	0.0178738	0.672982	0.164485	9.21476e-05	0.186346	9.04488e-06	0.0966733	0.02214	0.445357	<1E-15	0.156069	0.000209095	0.171807	4.36907e-05	0.500413	<1E-15	0.335764	4.44089e-16	0.23062	3.3928e-08	0.418811	<1E-15	0.438878	<1E-15	0.157	0.000191369	0.390442	<1E-15	0.472262	<1E-15	0.590672	<1E-15	0.292977	1.51168e-12	0.19078	5.45688e-06	0.365957	<1E-15	-0.156272	0.000205111	0.345231	<1E-15	0.416324	<1E-15	0.265464	1.73816e-10	0.29213	1.76348e-12
8	Total_TG	-0.212796	3.72006e-07	-0.239223	9.93458e-09	0.169015	5.82881e-05	0.470648	<1E-15	-0.0860793	0.0417265	-0.181138	1.61314e-05	-0.0257157	0.543662	0.00363153	0.931668	-0.0314512	0.457607	-0.0251001	0.553354	0.127527	0.00249905	0.0852175	0.0438233	-0.137886	0.00107045	0.4139	<1E-15	0.0702039	0.0969823	0.017952	0.671633	-0.107869	0.010637	-0.208174	6.70076e-07	-0.246406	3.43454e-09	0.725701	<1E-15	-0.0117344	0.781721	-0.0530373	0.210144	0.300145	4.02345e-13	-0.25784	5.90293e-10
9	VLDL_TG	-0.250642	1.80674e-09	-0.276372	2.82112e-11	0.110894	0.0086276	0.436923	<1E-15	-0.118024	0.00516592	-0.208339	6.5635e-07	-0.0645722	0.126951	-0.0417044	0.32456	-0.0834609	0.048373	-0.0648092	0.12556	0.0840647	0.0467664	0.0145498	0.731177	-0.181007	1.63643e-05	0.363853	<1E-15	0.0157694	0.709624	-0.044731	0.290652	-0.167918	6.51948e-05	-0.265064	1.85514e-10	-0.317062	1.5099e-14	0.710065	<1E-15	-0.0674339	0.11093	-0.118118	0.00513009	0.272781	5.1803e-11	-0.327238	1.77636e-15
10	LDL_TG	0.0365631	0.38781	0.00293503	0.944751	0.404201	<1E-15	0.423406	<1E-15	0.058902	0.163932	0.0895672	0.0340844	0.186666	8.72414e-06	0.230598	3.40356e-08	0.285167	6.13465e-12	0.220103	1.428e-07	0.270121	8.07803e-11	0.447309	<1E-15	0.0627839	0.13784	0.41868	<1E-15	0.260345	3.96738e-10	0.276032	2.98939e-11	0.153529	0.000265646	0.119101	0.00476962	0.165721	8.14135e-05	0.411398	<1E-15	0.263232	2.49648e-10	0.290759	2.26041e-12	0.169371	5.61955e-05	0.166715	7.36591e-05
11	HDL_TG	-0.0290773	0.492271	-0.0379189	0.370444	0.277285	2.41398e-11	0.415022	<1E-15	0.064103	0.129741	-0.12532	0.00297119	0.0497718	0.23963	0.129178	0.00219195	0.0973485	0.0212219	0.0407883	0.335311	0.248966	2.33279e-09	0.219384	1.57137e-07	0.0857966	0.042405	0.52599	<1E-15	0.253996	1.07745e-09	0.234249	2.0328e-08	0.158453	0.000166478	0.0337823	0.424942	0.0483942	0.252903	0.649374	<1E-15	0.186897	8.49973e-06	0.170288	5.11375e-05	0.438521	<1E-15	0.0394847	0.350999
12	Total_PL	-0.0578002	0.171974	0.0425856	0.314433	0.427877	<1E-15	0.466507	<1E-15	0.313433	3.13083e-14	0.107133	0.0111847	0.194064	3.72485e-06	0.485841	<1E-15	0.37353	<1E-15	0.291733	1.89493e-12	0.541405	<1E-15	0.594729	<1E-15	0.081527	0.0538326	0.67929	<1E-15	0.509597	<1E-15	0.588299	<1E-15	0.281766	1.11389e-11	0.145545	0.000550402	0.28138	1.19118e-11	0.302224	2.72227e-13	0.41201	<1E-15	0.43929	<1E-15	0.372008	<1E-15	0.206481	8.28491e-07
13	VLDL_PL	-0.13186	0.00176563	-0.160289	0.000139353	0.241096	7.55584e-09	0.522588	<1E-15	-0.0670487	0.112989	-0.121528	0.00397517	0.0387313	0.360273	0.0409231	0.333715	0.00870292	0.837187	0.0566296	0.180837	0.191958	4.76168e-06	0.195405	3.18082e-06	-0.0777395	0.0660146	0.413024	<1E-15	0.0881295	0.0370763	0.0449961	0.287799	-0.0106771	0.800957	-0.094329	0.0256002	-0.128051	0.00239758	0.671011	<1E-15	0.00964077	0.819928	-0.0150766	0.721839	0.247533	2.89825e-09	-0.154938	0.000232729
14	LDL_PL	-0.00327299	0.938401	0.062409	0.140211	0.430953	<1E-15	0.407131	<1E-15	0.191279	5.15131e-06	0.22815	4.78545e-08	0.210257	5.14833e-07	0.379415	<1E-15	0.39404	<1E-15	0.347114	<1E-15	0.403291	<1E-15	0.563481	<1E-15	0.0432859	0.306534	0.435308	<1E-15	0.34806	<1E-15	0.407638	<1E-15	0.233108	2.39032e-08	0.203249	1.23635e-06	0.303925	1.97176e-13	0.141962	0.000754404	0.389607	<1E-15	0.387195	<1E-15	0.101499	0.0162724	0.229557	3.93591e-08
15	HDL_PL	-0.0507603	0.230413	0.0746582	0.0775215	0.239562	9.45682e-09	0.181958	1.47426e-05	0.411031	<1E-15	0.0889233	0.035398	0.135159	0.00134587	0.46883	<1E-15	0.312018	4.13003e-14	0.186793	8.60015e-06	0.445484	<1E-15	0.420248	<1E-15	0.115439	0.00624122	0.521713	<1E-15	0.499483	<1E-15	0.59407	<1E-15	0.268609	1.03768e-10	0.117038	0.0055546	0.279106	1.76601e-11	0.0322325	0.446505	0.36699	<1E-15	0.415914	<1E-15	0.379694	<1E-15	0.215777	2.52734e-07
16	Total_CE	0.0206281	0.626179	0.122834	0.00359894	0.429305	<1E-15	0.412865	<1E-15	0.314116	2.75335e-14	0.199755	1.89234e-06	0.225174	7.20449e-08	0.496111	<1E-15	0.421473	<1E-15	0.361809	<1E-15	0.515983	<1E-15	0.634348	<1E-15	0.110984	0.00857326	0.554693	<1E-15	0.471036	<1E-15	0.563035	<1E-15	0.325827	2.66454e-15	0.247433	2.94262e-09	0.387627	<1E-15	0.131283	0.00185022	0.437648	<1E-15	0.459812	<1E-15	0.23496	1.83679e-08	0.298202	5.78204e-13
17	VLDL_CE	0.00895138	0.832607	0.0049853	0.906297	0.339489	<1E-15	0.503657	<1E-15	0.024601	0.561272	0.0104636	0.804856	0.130246	0.00201188	0.155572	0.00021919	0.135319	0.00132799	0.184354	1.1307e-05	0.287364	4.1549e-12	0.367977	<1E-15	0.0397555	0.347702	0.412385	<1E-15	0.175489	2.96677e-05	0.168154	6.36481e-05	0.166516	7.51527e-05	0.110815	0.00867532	0.112877	0.00750083	0.488685	<1E-15	0.133177	0.00158543	0.13567	0.00128975	0.198445	2.21523e-06	0.0758736	0.0728018
18	LDL_CE	-0.0103901	0.8062	0.057683	0.172846	0.419291	<1E-15	0.437205	<1E-15	0.198427	2.22012e-06	0.192712	4.36246e-06	0.189717	6.16592e-06	0.375741	<1E-15	0.374349	<1E-15	0.332263	6.66134e-16	0.421266	<1E-15	0.54719	<1E-15	0.0444899	0.293262	0.472454	<1E-15	0.354133	<1E-15	0.412945	<1E-15	0.236253	1.52649e-08	0.1877	7.76081e-06	0.28745	4.09184e-12	0.206355	8.41644e-07	0.381058	<1E-15	0.372097	<1E-15	0.149705	0.000378278	0.207419	7.36818e-07
19	HDL_CE	0.0234773	0.579299	0.171728	4.40537e-05	0.157521	0.000182062	0.0744509	0.0783509	0.443163	<1E-15	0.142548	0.000716811	0.160515	0.000136319	0.483497	<1E-15	0.312781	3.55271e-14	0.214696	2.90941e-07	0.397	<1E-15	0.408898	<1E-15	0.160339	0.000138675	0.360884	<1E-15	0.449994	<1E-15	0.569675	<1E-15	0.286258	5.05773e-12	0.186183	9.21251e-06	0.359654	<1E-15	-0.184337	1.13282e-05	0.32301	4.44089e-15	0.392326	<1E-15	0.251003	1.70973e-09	0.283326	8.48077e-12
20	Total_FC	0.00791589	0.851732	0.0862678	0.0412793	0.441405	<1E-15	0.470892	<1E-15	0.252195	1.42365e-09	0.177861	2.30225e-05	0.222147	1.08589e-07	0.443488	<1E-15	0.383292	<1E-15	0.345967	<1E-15	0.49196	<1E-15	0.617021	<1E-15	0.0806953	0.0563337	0.555312	<1E-15	0.430364	<1E-15	0.496216	<1E-15	0.28189	1.09002e-11	0.2141	3.14355e-07	0.325211	2.88658e-15	0.244187	4.78586e-09	0.388031	<1E-15	0.408001	<1E-15	0.221475	1.18852e-07	0.248178	2.62915e-09
21	VLDL_FC	-0.117757	0.00526878	-0.132288	0.00170501	0.259616	4.45578e-10	0.528353	<1E-15	-0.0445369	0.292752	-0.0970115	0.0216759	0.0505311	0.232527	0.0688075	0.103828	0.0333178	0.431341	0.0833646	0.0486334	0.222594	1.02248e-07	0.231543	2.98083e-08	-0.06314	0.135616	0.421541	<1E-15	0.108083	0.0104825	0.0732791	0.0831747	0.0159207	0.706966	-0.0629077	0.137064	-0.088016	0.0373217	0.634209	<1E-15	0.0301423	0.476549	0.0101813	0.81002	0.23434	2.00673e-08	-0.121037	0.00412545
22	LDL_FC	0.0315731	0.455866	0.113516	0.00716717	0.409109	<1E-15	0.348597	<1E-15	0.235793	1.63064e-08	0.261614	3.23869e-10	0.217612	1.98656e-07	0.419387	<1E-15	0.416373	<1E-15	0.371476	<1E-15	0.424076	<1E-15	0.575472	<1E-15	0.073022	0.0842647	0.407682	<1E-15	0.379263	<1E-15	0.454701	<1E-15	0.273084	4.92302e-11	0.252787	1.29937e-09	0.370081	<1E-15	0.0339679	0.422401	0.41675	<1E-15	0.419734	<1E-15	0.0872101	0.0391043	0.286461	4.87876e-12
23	HDL_FC	0.00611755	0.885149	0.13966	0.000920312	0.282	1.06928e-11	0.175751	2.88526e-05	0.429936	<1E-15	0.194371	3.59293e-06	0.203603	1.18367e-06	0.538673	<1E-15	0.400998	<1E-15	0.271995	5.90992e-11	0.475022	<1E-15	0.528456	<1E-15	0.142499	0.000719896	0.482744	<1E-15	0.531129	<1E-15	0.640479	<1E-15	0.305021	1.60094e-13	0.20144	1.54253e-06	0.375833	<1E-15	-0.0491209	0.245839	0.410139	<1E-15	0.482662	<1E-15	0.299367	4.65405e-13	0.314391	2.57572e-14
24	Total_L	-0.0721704	0.0879571	0.00780143	0.853852	0.431704	<1E-15	0.534166	<1E-15	0.231898	2.83566e-08	0.0938175	0.0264143	0.178465	2.15725e-05	0.414474	<1E-15	0.335227	4.44089e-16	0.278273	2.03806e-11	0.497861	<1E-15	0.555327	<1E-15	0.0414063	0.328034	0.649568	<1E-15	0.432843	<1E-15	0.48485	<1E-15	0.224774	7.60772e-08	0.113532	0.00715899	0.214298	3.06364e-07	0.411489	<1E-15	0.352848	<1E-15	0.363289	<1E-15	0.334526	4.44089e-16	0.143195	0.00067738
25	VLDL_L	-0.185092	1.04121e-05	-0.209494	5.67183e-07	0.198132	2.29985e-06	0.504826	<1E-15	-0.0796123	0.0597341	-0.155998	0.00021052	-0.00158692	0.970111	0.0184541	0.663007	-0.0196157	0.643221	0.0145036	0.731998	0.160431	0.000137435	0.133147	0.00158925	-0.120139	0.00441379	0.411452	<1E-15	0.069959	0.0981558	0.0195065	0.645071	-0.0699643	0.0981305	-0.160578	0.000135481	-0.199695	1.90606e-06	0.702492	<1E-15	-0.0112193	0.791077	-0.0493351	0.243783	0.267364	1.27373e-10	-0.223935	8.52785e-08
26	LDL_L	0.002351	0.955732	0.0700307	0.0978111	0.43348	<1E-15	0.424952	<1E-15	0.202244	1.39846e-06	0.215629	2.57679e-07	0.205638	9.20279e-07	0.387508	<1E-15	0.394955	<1E-15	0.345902	<1E-15	0.42031	<1E-15	0.567764	<1E-15	0.0535651	0.205635	0.462111	<1E-15	0.362893	<1E-15	0.423369	<1E-15	0.24512	4.16445e-09	0.205367	9.51785e-07	0.308264	8.57092e-14	0.178463	2.1577e-05	0.396055	<1E-15	0.392804	<1E-15	0.133501	0.00154375	0.232299	2.67974e-08
27	HDL_L	-0.0172785	0.683272	0.116951	0.00559038	0.229478	3.97946e-08	0.164314	9.37305e-05	0.43051	<1E-15	0.11196	0.0080044	0.151518	0.00032023	0.489895	<1E-15	0.326242	2.22045e-15	0.205967	8.83349e-07	0.446533	<1E-15	0.439402	<1E-15	0.141638	0.000775942	0.488471	<1E-15	0.497851	<1E-15	0.603716	<1E-15	0.288938	3.13616e-12	0.153992	0.000254369	0.323302	4.44089e-15	-0.0182186	0.667047	0.365501	<1E-15	0.423247	<1E-15	0.3479	<1E-15	0.253177	1.22333e-09
28	Total_P	-0.0214204	0.612979	0.122617	0.00365934	0.29631	8.20677e-13	0.264172	2.14423e-10	0.41213	<1E-15	0.0944176	0.0254615	0.138312	0.00103247	0.489618	<1E-15	0.349624	<1E-15	0.236262	1.52446e-08	0.481859	<1E-15	0.488399	<1E-15	0.144391	0.000609705	0.551813	<1E-15	0.491568	<1E-15	0.61517	<1E-15	0.315365	2.13163e-14	0.177314	2.44168e-05	0.35591	<1E-15	0.0318402	0.452061	0.41346	<1E-15	0.44311	<1E-15	0.33041	8.88178e-16	0.252796	1.2975e-09
29	VLDL_P	-0.0921693	0.0291913	-0.111391	0.00833179	0.308375	8.39329e-14	0.5348	<1E-15	-0.0270932	0.522285	-0.0517625	0.221327	0.082469	0.0511122	0.106171	0.0119384	0.0958469	0.0233104	0.1273	0.00254427	0.247735	2.81119e-09	0.296285	8.24452e-13	-0.0547005	0.196175	0.445706	<1E-15	0.15718	0.0001881	0.131207	0.00186175	0.0435648	0.303425	-0.0268477	0.526062	-0.035258	0.404985	0.613141	<1E-15	0.0924232	0.0287477	0.0856571	0.0427431	0.223311	9.27986e-08	-0.0606157	0.151989
30	LDL_P	0.0152788	0.718267	0.0497072	0.240241	0.383586	<1E-15	0.45374	<1E-15	0.108224	0.0103815	0.154325	0.000246556	0.1911	5.25886e-06	0.282153	1.04123e-11	0.284934	6.39222e-12	0.292858	1.54499e-12	0.348511	<1E-15	0.491358	<1E-15	0.0383321	0.365249	0.390104	<1E-15	0.253577	1.14991e-09	0.281608	1.14477e-11	0.198176	2.28793e-06	0.170297	5.10881e-05	0.223934	8.52919e-08	0.277103	2.4905e-11	0.25841	5.39458e-10	0.261568	3.2628e-10	0.103452	0.014316	0.163854	9.81209e-05
31	HDL_P	-0.0246387	0.560672	0.120879	0.00417488	0.25207	1.45112e-09	0.212972	3.63663e-07	0.415885	<1E-15	0.0805295	0.0568437	0.120094	0.00442858	0.469462	<1E-15	0.324832	3.10862e-15	0.206219	8.5607e-07	0.450373	<1E-15	0.437322	<1E-15	0.143818	0.000641336	0.514452	<1E-15	0.474624	<1E-15	0.597244	<1E-15	0.298868	5.10703e-13	0.159859	0.000145311	0.338427	2.22045e-16	-0.00593606	0.888533	0.39343	<1E-15	0.424189	<1E-15	0.326292	2.22045e-15	0.240519	8.22263e-09
32	VLDL_size	-0.285886	5.40168e-12	-0.30654	1.19682e-13	-0.0467485	0.269419	0.31289	3.4861e-14	-0.168393	6.21135e-05	-0.281724	1.12204e-11	-0.144871	0.000584338	-0.153633	0.00026307	-0.216194	2.39329e-07	-0.168488	6.15112e-05	-0.0285791	0.499719	-0.168882	5.90846e-05	-0.2154	2.65466e-07	0.21867	1.72754e-07	-0.123403	0.0034456	-0.187869	7.61368e-06	-0.264338	2.08743e-10	-0.35724	<1E-15	-0.430145	<1E-15	0.61936	<1E-15	-0.201815	1.47366e-06	-0.271573	6.34182e-11	0.209428	5.71936e-07	-0.444491	<1E-15
33	LDL_size	0.114796	0.00653797	0.107305	0.0110549	0.094011	0.0261038	0.0734102	0.0826234	0.0695347	0.100217	0.100193	0.0177083	0.125902	0.00283927	0.0919475	0.0295834	0.0947323	0.0249737	0.156633	0.000198181	0.0675599	0.110263	0.22026	1.3984e-07	0.020122	0.634674	0.0674819	0.110675	0.138341	0.00102988	0.133702	0.00151837	0.143104	0.000682791	0.14987	0.000372592	0.154753	0.000236819	-0.0536041	0.205305	0.0465904	0.271043	0.0918073	0.0298337	-0.0231126	0.585207	0.158654	0.000163283
34	HDL_size	0.0872032	0.0391199	0.172913	3.89261e-05	0.107024	0.011268	0.0144462	0.733019	0.337605	2.22045e-16	0.155063	0.000229997	0.175424	2.98729e-05	0.401153	<1E-15	0.247616	2.86242e-09	0.181638	1.52694e-05	0.302942	2.37588e-13	0.335045	4.44089e-16	0.168038	6.44052e-05	0.23873	1.06728e-08	0.378467	<1E-15	0.438351	<1E-15	0.244852	4.33406e-09	0.200908	1.64573e-06	0.301461	3.14193e-13	-0.101592	0.016174	0.190676	5.52282e-06	0.290486	2.3741e-12	0.219985	1.45058e-07	0.285358	5.93037e-12
35	Phosphoglyc	-0.0630527	0.136864	0.0390056	0.357742	0.384113	<1E-15	0.441799	<1E-15	0.307668	1.06581e-13	0.0420404	0.321543	0.15251	0.000299545	0.445932	<1E-15	0.321169	7.54952e-15	0.230923	3.44073e-08	0.516817	<1E-15	0.533561	<1E-15	0.0906766	0.0322277	0.677641	<1E-15	0.481653	<1E-15	0.56332	<1E-15	0.285956	5.82023e-12	0.120473	0.00437447	0.252288	1.50118e-09	0.334826	4.44089e-16	0.372001	<1E-15	0.405591	<1E-15	0.427737	<1E-15	0.182197	1.48773e-05
36	TG_by_PG	-0.207205	7.92121e-07	-0.285999	5.77716e-12	-0.00791183	0.85207	0.295313	1.08225e-12	-0.254582	1.05363e-09	-0.235276	1.86173e-08	-0.120985	0.00420953	-0.22569	7.08601e-08	-0.200171	1.87779e-06	-0.150555	0.000358615	-0.107874	0.0107744	-0.1712	4.80175e-05	-0.202829	1.35998e-06	0.13546	0.00133917	-0.168943	6.05437e-05	-0.259286	5.0423e-10	-0.27344	5.02003e-11	-0.303161	2.51354e-13	-0.41291	<1E-15	0.648463	<1E-15	-0.207937	7.22746e-07	-0.268101	1.21785e-10	0.117161	0.00558974	-0.391678	<1E-15
37	Cholines	-0.0279331	0.510227	0.0811461	0.0554036	0.381232	<1E-15	0.438365	<1E-15	0.33071	8.88178e-16	0.0636841	0.132968	0.176341	2.80115e-05	0.467263	<1E-15	0.331648	8.88178e-16	0.255711	8.83998e-10	0.529421	<1E-15	0.561599	<1E-15	0.116766	0.00575317	0.655648	<1E-15	0.48952	<1E-15	0.572696	<1E-15	0.3157	2.22045e-14	0.160825	0.000135988	0.294637	1.22435e-12	0.289752	2.96341e-12	0.374068	<1E-15	0.41133	<1E-15	0.407079	<1E-15	0.21683	2.31444e-07
38	Phosphatidylc	-0.0986934	0.0197109	0.00923256	0.827735	0.359616	<1E-15	0.454498	<1E-15	0.292507	1.80411e-12	0.0195477	0.644967	0.134568	0.00144187	0.439791	<1E-15	0.293859	1.41109e-12	0.210081	5.51713e-07	0.52634	<1E-15	0.515934	<1E-15	0.063974	0.131208	0.685463	<1E-15	0.463413	<1E-15	0.547312	<1E-15	0.245977	3.90538e-09	0.0664888	0.116691	0.198309	2.3479e-06	0.356975	<1E-15	0.330794	8.88178e-16	0.367455	<1E-15	0.423798	<1E-15	0.125231	0.00304412
39	Sphingomyelins	0.0798979	0.0592768	0.170664	5.075e-05	0.416669	<1E-15	0.294987	1.14841e-12	0.32641	2.66454e-15	0.263481	2.58111e-10	0.266454	1.59442e-10	0.513074	<1E-15	0.471714	<1E-15	0.373545	<1E-15	0.45713	<1E-15	0.634478	<1E-15	0.132672	0.00168464	0.464398	<1E-15	0.483086	<1E-15	0.577173	<1E-15	0.332218	8.88178e-16	0.305958	1.47882e-13	0.446644	<1E-15	0.0112281	0.791284	0.453655	<1E-15	0.511864	<1E-15	0.16166	0.000125347	0.390251	<1E-15
40	ApoB	-0.00225363	0.957563	0.0277603	0.51209	0.400096	<1E-15	0.468461	<1E-15	0.097448	0.0210894	0.145125	0.000571336	0.189298	6.46943e-06	0.280273	1.44347e-11	0.284059	7.45737e-12	0.287592	3.98925e-12	0.352638	<1E-15	0.494171	<1E-15	0.0260275	0.538785	0.417563	<1E-15	0.262467	2.82389e-10	0.286213	5.09814e-12	0.192807	4.31429e-06	0.15578	0.000214912	0.207982	6.8644e-07	0.308228	8.65974e-14	0.261885	3.10072e-10	0.267174	1.31418e-10	0.124327	0.00320902	0.154062	0.000252723
41	ApoA1	-0.0167588	0.692307	0.122676	0.00364264	0.235154	1.78661e-08	0.176362	2.70356e-05	0.426362	<1E-15	0.0886473	0.0359741	0.132425	0.00168609	0.475646	<1E-15	0.319869	8.65974e-15	0.192381	4.53325e-06	0.442065	<1E-15	0.424018	<1E-15	0.153236	0.000273015	0.502687	<1E-15	0.486523	<1E-15	0.601161	<1E-15	0.298081	5.91083e-13	0.156168	0.000207152	0.330797	8.88178e-16	-0.00373047	0.929811	0.376712	<1E-15	0.42257	<1E-15	0.356792	<1E-15	0.25076	1.77464e-09
42	ApoB_by_ApoA1	0.00413403	0.922241	-0.0603515	0.153785	0.208722	6.25326e-07	0.298407	5.56444e-13	-0.162876	0.000108117	0.0715831	0.0905788	0.0947152	0.025	-0.0316944	0.454135	0.058249	0.168663	0.136125	0.00124163	0.0494587	0.242603	0.177052	2.5113e-05	-0.0639303	0.13078	0.0690923	0.102402	-0.0583197	0.168146	-0.103722	0.0140627	-0.00663031	0.875597	0.0407394	0.335892	-0.014291	0.735779	0.280324	1.43081e-11	0.00235578	0.955642	-0.0157725	0.70957	-0.100923	0.016892	-0.0234589	0.579596
43	Total_FA	-0.0839564	0.0474486	-0.0559084	0.187256	0.33592	4.44089e-16	0.53775	<1E-15	0.125664	0.00294361	-0.0562544	0.184537	0.122686	0.00370109	0.249921	2.15527e-09	0.180812	1.7309e-05	0.140469	0.000877107	0.368129	<1E-15	0.380521	<1E-15	0.0309852	0.465105	0.596633	<1E-15	0.297987	6.61249e-13	0.306288	1.39e-13	0.157345	0.000190153	0.0224066	0.597382	0.0635953	0.133511	0.602389	<1E-15	0.18831	7.51954e-06	0.199816	1.95978e-06	0.412207	<1E-15	0.0245354	0.563019
44	Unsaturation	0.0415554	0.327163	0.118473	0.00507598	0.126903	0.00267219	-0.0349523	0.409914	0.169378	5.79098e-05	0.203592	1.23862e-06	-0.0234816	0.579911	0.192506	4.64756e-06	0.243174	5.92141e-09	0.220104	1.50302e-07	0.250221	2.05934e-09	0.326279	2.66454e-15	-0.0534559	0.207378	0.14568	0.000556515	0.222255	1.12771e-07	0.369144	<1E-15	0.154739	0.000243334	0.172123	4.36404e-05	0.292458	1.81988e-12	-0.359195	<1E-15	0.250635	1.93339e-09	0.37597	<1E-15	-0.173089	3.94609e-05	0.269826	9.16558e-11
45	Omega_3	-0.13466	0.00143093	-0.0658613	0.12019	0.395015	<1E-15	0.163419	0.000105439	0.148666	0.000425868	0.229475	4.20947e-08	-0.037501	0.376602	0.323363	4.88498e-15	0.449519	<1E-15	0.244966	4.54108e-09	0.354417	<1E-15	0.441763	<1E-15	-0.120652	0.00431597	0.520691	<1E-15	0.392754	<1E-15	0.538234	<1E-15	0.0908335	0.0319292	0.0918509	0.0300504	0.2344	2.10873e-08	0.0692613	0.102178	0.471398	<1E-15	0.573353	<1E-15	0.013111	0.7573	0.230141	3.83732e-08
46	Omega_6	-0.00429036	0.919455	0.0315983	0.456316	0.251717	1.63871e-09	0.577539	<1E-15	0.180406	1.80924e-05	-0.0799814	0.0590111	0.164806	9.18816e-05	0.261601	3.48956e-10	0.0967642	0.0222539	0.174564	3.3805e-05	0.413744	<1E-15	0.418785	<1E-15	0.0890487	0.0354681	0.543585	<1E-15	0.275184	3.74247e-11	0.279976	1.6517e-11	0.224869	7.9235e-08	0.0710646	0.0935334	0.103078	0.0148533	0.52116	<1E-15	0.0802267	0.0582355	0.112561	0.00778107	0.390849	<1E-15	0.0311394	0.462886
47	PUFA	-0.0305241	0.471776	0.0188081	0.657527	0.301862	3.21076e-13	0.549242	<1E-15	0.191288	5.35048e-06	-0.0244495	0.564388	0.139932	0.000918487	0.298411	6.11511e-13	0.177756	2.40837e-05	0.203963	1.1835e-06	0.443867	<1E-15	0.4675	<1E-15	0.0565082	0.182562	0.590471	<1E-15	0.326847	2.22045e-15	0.362583	<1E-15	0.219325	1.66665e-07	0.0835543	0.0485245	0.142307	0.000748375	0.473997	<1E-15	0.167081	7.31337e-05	0.219064	1.72508e-07	0.347285	<1E-15	0.0755317	0.0746258
48	MUFA	-0.0704342	0.0964865	-0.0983699	0.0201188	0.194432	3.71344e-06	0.502038	<1E-15	-0.00139425	0.973785	-0.190274	6.01108e-06	0.0775719	0.0670922	0.0723572	0.0877053	-0.0063647	0.880756	0.012927	0.760602	0.197907	2.46326e-06	0.177627	2.44191e-05	0.0339451	0.423547	0.453385	<1E-15	0.114611	0.0067243	0.0655787	0.121792	0.0839589	0.0474419	-0.0592275	0.162365	-0.0895269	0.0344887	0.713903	<1E-15	-0.0171156	0.686633	-0.0279005	0.510721	0.429077	<1E-15	-0.107401	0.0111266
49	SFA	-0.120369	0.00440851	-0.0696574	0.100227	0.426859	<1E-15	0.47561	<1E-15	0.167812	6.79215e-05	0.0390443	0.357266	0.131046	0.00192209	0.325294	3.10862e-15	0.316591	1.86517e-14	0.183996	1.2198e-05	0.38802	<1E-15	0.431107	<1E-15	0.0110741	0.794081	0.632556	<1E-15	0.38644	<1E-15	0.425415	<1E-15	0.149744	0.000386165	0.045159	0.286922	0.128383	0.00237798	0.515653	<1E-15	0.357614	<1E-15	0.353287	<1E-15	0.385151	<1E-15	0.0989771	0.0193592
50	LA	0.0382118	0.367617	0.0459201	0.278869	0.144355	0.000625638	0.574538	<1E-15	0.138175	0.00106651	-0.154699	0.00024424	0.168223	6.51468e-05	0.175934	2.92483e-05	-0.0299654	0.47993	0.11914	0.00483154	0.348852	<1E-15	0.317699	1.5099e-14	0.124455	0.0032322	0.437542	<1E-15	0.17322	3.89232e-05	0.134079	0.00150117	0.20857	6.67554e-07	0.0495574	0.242509	0.0348721	0.41099	0.559203	<1E-15	-0.0658708	0.120137	-0.0469107	0.268618	0.387404	<1E-15	-0.0368966	0.384347
51	DHA	-0.145998	0.000540984	-0.0386872	0.361683	0.32485	3.55271e-15	0.0341611	0.4206	0.175057	3.2093e-05	0.290526	2.57905e-12	-0.0429146	0.311575	0.354964	<1E-15	0.45605	<1E-15	0.235869	1.71085e-08	0.32504	3.55271e-15	0.417396	<1E-15	-0.143665	0.000664775	0.372172	<1E-15	0.346526	<1E-15	0.532794	<1E-15	0.0528972	0.212174	0.0656904	0.121157	0.23252	2.75074e-08	-0.199255	2.09645e-06	0.424525	<1E-15	0.557121	<1E-15	-0.113207	0.00743295	0.239186	1.06138e-08
52	Omega_3_pct	-0.105359	0.0127693	-0.0377261	0.373743	0.286312	5.46607e-12	-0.106235	0.0120403	0.0992235	0.0190581	0.305517	1.6076e-13	-0.107524	0.0110339	0.238645	1.14777e-08	0.440061	<1E-15	0.208344	6.86815e-07	0.210601	5.16514e-07	0.305676	1.56097e-13	-0.163576	0.000103816	0.284471	7.55973e-12	0.290197	2.73603e-12	0.456225	<1E-15	0.0282125	0.506003	0.0988188	0.0195547	0.240193	9.16809e-09	-0.257528	6.65306e-10	0.445605	<1E-15	0.561092	<1E-15	-0.212939	3.83205e-07	0.26141	3.59788e-10
53	Omega_6_pct	0.172058	4.39347e-05	0.198393	2.32425e-06	-0.315094	2.5091e-14	-0.185094	1.07963e-05	0.0308267	0.467392	-0.0135948	0.748642	0.0261246	0.538001	-0.11635	0.00593025	-0.254316	1.09799e-09	-0.026767	0.528049	-0.074842	0.0773231	-0.129244	0.00222071	0.0986368	0.0197818	-0.401043	<1E-15	-0.183026	1.35792e-05	-0.212349	4.13309e-07	0.0363236	0.391779	0.0777967	0.0663019	0.0341769	0.420386	-0.446111	<1E-15	-0.283427	9.07541e-12	-0.260047	4.46981e-10	-0.247314	3.19648e-09	0.00207243	0.961043
54	PUFA_pct	0.127026	0.0026465	0.173991	3.59061e-05	-0.209215	6.15545e-07	-0.244373	4.95922e-09	0.0660853	0.118932	0.100522	0.0175382	-0.0361833	0.393612	-0.0264801	0.532483	-0.0879993	0.0377008	0.0415576	0.327137	-0.00367068	0.931057	-0.0202626	0.632921	0.0292001	0.491222	-0.299792	4.72955e-13	-0.0803806	0.0577534	-0.0291519	0.491938	0.0459952	0.278082	0.108991	0.00998077	0.134349	0.0014681	-0.553156	<1E-15	-0.100582	0.01747	-0.035482	0.402851	-0.330144	1.33227e-15	0.098559	0.0198795
55	MUFA_pct	-0.00681599	0.87237	-0.114996	0.00654068	-0.0975594	0.0211731	0.290203	2.73292e-12	-0.200812	1.73784e-06	-0.348327	<1E-15	-0.0239723	0.572015	-0.245658	4.09575e-09	-0.317521	1.55431e-14	-0.211273	4.74217e-07	-0.14051	0.000874064	-0.204332	1.13106e-06	0.0406855	0.337399	0.0762209	0.0720072	-0.225556	7.21597e-08	-0.357082	<1E-15	-0.0588747	0.164886	-0.163285	0.000106837	-0.306061	1.44995e-13	0.675074	<1E-15	-0.355566	<1E-15	-0.399701	<1E-15	0.319665	1.02141e-14	-0.278615	2.08682e-11
56	SFA_pct	-0.189882	6.28705e-06	-0.100565	0.0174894	0.451611	<1E-15	-0.0279958	0.509276	0.184545	1.14775e-05	0.340947	<1E-15	0.0758268	0.0734954	0.383421	<1E-15	0.560101	<1E-15	0.22385	9.0969e-08	0.211625	4.53402e-07	0.316018	2.08722e-14	-0.0925813	0.0287607	0.344754	<1E-15	0.428186	<1E-15	0.533683	<1E-15	0.0105281	0.804022	0.0651791	0.124087	0.227819	5.29246e-08	-0.0868413	0.0403017	0.657421	<1E-15	0.604168	<1E-15	0.0405207	0.339362	0.236301	1.60825e-08
57	LA_pct	0.209618	5.85011e-07	0.196369	2.95675e-06	-0.333403	4.44089e-16	0.0960839	0.0232161	0.0330553	0.435807	-0.213518	3.55709e-07	0.0961705	0.0230916	-0.150849	0.000349084	-0.39319	<1E-15	-0.0545987	0.197816	-0.0237954	0.574856	-0.117995	0.00525811	0.179494	1.99735e-05	-0.271219	7.27487e-11	-0.220508	1.42444e-07	-0.30853	9.01501e-14	0.0857481	0.0428949	0.0468356	0.269386	-0.0512497	0.226778	-0.0481337	0.256323	-0.447881	<1E-15	-0.439697	<1E-15	-0.0380918	0.369125	-0.111586	0.00833413
58	DHA_pct	-0.0943471	0.0258375	-0.00463895	0.912936	0.117242	0.0055568	-0.300887	3.85469e-13	0.095752	0.0236984	0.324006	4.21885e-15	-0.114003	0.00702319	0.203147	1.30799e-06	0.336836	4.44089e-16	0.140844	0.000849305	0.100098	0.0180224	0.171788	4.51832e-05	-0.158281	0.000173872	0.00521636	0.90215	0.156983	0.000196834	0.327504	1.9984e-15	-0.047086	0.266831	0.0418601	0.323625	0.182317	1.4682e-05	-0.565343	<1E-15	0.301294	3.5727e-13	0.418558	<1E-15	-0.366886	<1E-15	0.201583	1.58279e-06
59	PUFA_by_MUFA	0.0578037	0.172719	0.144187	0.000634968	-0.0296869	0.484024	-0.293481	1.51168e-12	0.152789	0.000291891	0.265214	1.95078e-10	-0.000975006	0.981666	0.141633	0.000793386	0.163524	0.000104343	0.149543	0.00039331	0.0870549	0.0398108	0.116581	0.00583156	-0.0156798	0.711696	-0.182737	1.40196e-05	0.101192	0.0167963	0.208874	6.42555e-07	0.0561509	0.185347	0.147813	0.000459924	0.249046	2.46148e-09	-0.66607	<1E-15	0.177375	2.50867e-05	0.235142	1.89768e-08	-0.341828	<1E-15	0.21766	2.07579e-07
60	Omega_6_by_Omega_3	0.14591	0.000545227	0.0873451	0.0391521	-0.34725	<1E-15	0.0517466	0.2223	-0.0830642	0.0498632	-0.29605	9.45466e-13	0.105747	0.0124411	-0.253729	1.20233e-09	-0.467677	<1E-15	-0.200263	1.85701e-06	-0.216273	2.48897e-07	-0.317009	1.73195e-14	0.173794	3.6654e-05	-0.361083	<1E-15	-0.318641	1.24345e-14	-0.473027	<1E-15	-0.0129457	0.760267	-0.0737052	0.0819417	-0.212387	4.11344e-07	0.125639	0.00294929	-0.491739	<1E-15	-0.58598	<1E-15	0.136253	0.0012535	-0.239846	9.6434e-09
61	Ala	0.467903	<1E-15	0.469928	<1E-15	-0.0409737	0.333551	-0.023022	0.587014	0.0758889	0.073001	-0.105706	0.0123972	0.00140928	0.973479	0.0397921	0.347691	-0.0693534	0.101414	-0.0510892	0.227819	0.023361	0.581519	-0.0516126	0.223085	0.455402	<1E-15	-0.0382184	0.367104	-0.0302499	0.475372	0.00952965	0.822126	0.47875	<1E-15	0.477709	<1E-15	0.467757	<1E-15	0.129581	0.00214202	0.0418891	0.322855	0.0391863	0.355085	0.229232	4.23412e-08	0.419895	<1E-15
62	Gln	-0.323236	4.88498e-15	-0.278066	2.29257e-11	0.344743	<1E-15	-0.0354809	0.402866	-0.0398268	0.347704	0.260564	4.11732e-10	-0.00232744	0.956254	0.210321	5.35178e-07	0.326279	2.66454e-15	0.126138	0.00283688	0.0723161	0.087886	0.149783	0.000384795	-0.284238	7.87415e-12	0.249139	2.42696e-09	0.283003	9.77307e-12	0.260989	3.84802e-10	-0.0688809	0.10408	-0.133153	0.00161968	-0.0664361	0.116982	-0.0622283	0.142081	0.393561	<1E-15	0.354574	<1E-15	0.172799	4.06722e-05	-0.0337493	0.426227
63	Gly	0.499023	<1E-15	0.458554	<1E-15	-0.140765	0.000836873	0.031806	0.452548	0.0228	0.590294	-0.104731	0.0131504	0.0622326	0.141338	-0.0394128	0.351876	-0.13059	0.00195696	-0.0422167	0.318647	-0.0350871	0.407267	-0.0607613	0.151006	0.44848	<1E-15	-0.139834	0.000906664	-0.131585	0.00180544	-0.147969	0.000442894	0.423528	<1E-15	0.437015	<1E-15	0.356444	<1E-15	0.103352	0.0144109	-0.155152	0.000228064	-0.144583	0.000599469	0.151882	0.00030965	0.351208	<1E-15
64	His	0.366261	<1E-15	0.378031	<1E-15	-0.0584504	0.167193	0.031516	0.456681	0.0672954	0.111667	-0.117316	0.00544255	0.0559618	0.186044	-0.00983148	0.816428	-0.154856	0.000234531	0.0270634	0.522742	-0.00996541	0.813973	-0.016754	0.692389	0.374469	<1E-15	-0.0606461	0.151783	-0.0151122	0.721211	-0.0196726	0.642258	0.377815	<1E-15	0.397185	<1E-15	0.393867	<1E-15	0.0848146	0.0448336	-0.0182633	0.66628	-0.0210573	0.619015	0.152385	0.000295518	0.296846	7.43183e-13
65	Total_BCAA	0.283836	7.75424e-12	0.265541	1.71639e-10	-0.230316	3.54014e-08	0.243083	5.63731e-09	0.012726	0.763803	-0.34581	<1E-15	0.0597748	0.157764	-0.136283	0.00122531	-0.464894	<1E-15	-0.132184	0.00171965	0.00941767	0.824026	-0.126691	0.00266924	0.34579	<1E-15	-0.0662783	0.117197	-0.172547	4.04481e-05	-0.232142	2.73959e-08	0.211563	4.35814e-07	0.153494	0.000266529	0.0751525	0.0755726	0.392379	<1E-15	-0.372935	<1E-15	-0.416628	<1E-15	0.274336	3.98579e-11	-0.0322615	0.446096
66	Ile	0.211361	4.47226e-07	0.194986	3.34214e-06	-0.182031	1.46247e-05	0.254923	9.32847e-10	0.00136758	0.97424	-0.301277	3.25295e-13	0.0683134	0.10634	-0.119564	0.00460782	-0.40541	<1E-15	-0.117186	0.00549465	0.0339651	0.42244	-0.0975801	0.0209148	0.283307	8.50919e-12	-0.0222253	0.599697	-0.141533	0.000783069	-0.201042	1.61905e-06	0.183172	1.2893e-05	0.100039	0.0178837	0.032934	0.43667	0.377784	<1E-15	-0.324499	3.33067e-15	-0.362343	<1E-15	0.297151	7.02549e-13	-0.0462512	0.274551
67	Leu	0.32171	5.9952e-15	0.304223	1.86295e-13	-0.208562	6.38093e-07	0.217267	2.0789e-07	0.0244901	0.563039	-0.312054	4.10783e-14	0.0540175	0.201828	-0.114988	0.0064484	-0.412248	<1E-15	-0.130888	0.00191047	0.00641383	0.879628	-0.116068	0.00596252	0.383679	<1E-15	-0.0632474	0.134951	-0.164138	9.53889e-05	-0.210157	5.21446e-07	0.257796	5.94432e-10	0.20916	5.91676e-07	0.141827	0.000763286	0.369759	<1E-15	-0.32146	6.21725e-15	-0.361696	<1E-15	0.27762	2.27938e-11	0.0387888	0.359559
68	Val	0.271005	6.97233e-11	0.253158	1.227e-09	-0.252203	1.42182e-09	0.23889	1.04278e-08	0.00771199	0.855509	-0.36559	<1E-15	0.0544955	0.197859	-0.14975	0.000376695	-0.493236	<1E-15	-0.134694	0.00139883	0.00208465	0.960743	-0.138125	0.001049	0.321565	6.21725e-15	-0.0843052	0.046139	-0.178022	2.26271e-05	-0.242149	6.47162e-09	0.177228	2.46419e-05	0.12906	0.00221261	0.0450301	0.287435	0.382256	<1E-15	-0.400262	<1E-15	-0.445257	<1E-15	0.241033	7.62617e-09	-0.0677479	0.109274
69	Phe	0.399512	<1E-15	0.357402	<1E-15	-0.281753	1.1164e-11	0.0787194	0.0626641	-0.0228199	0.58997	-0.306439	1.22125e-13	0.0616498	0.145109	-0.172743	3.96285e-05	-0.440409	<1E-15	-0.168527	6.12679e-05	-0.0968915	0.0218396	-0.20399	1.12861e-06	0.400193	<1E-15	-0.226646	5.88856e-08	-0.253433	1.17573e-09	-0.314234	2.66454e-14	0.205791	9.02894e-07	0.219848	1.47744e-07	0.110366	0.00895189	0.257673	6.06091e-10	-0.401299	<1E-15	-0.427325	<1E-15	0.100507	0.0173529	0.0606897	0.151489
70	Tyr	0.136886	0.0011767	0.108938	0.00995032	-0.231504	3.08369e-08	0.213309	3.56702e-07	-0.0247875	0.55866	-0.273261	4.97136e-11	0.0431236	0.308788	-0.120071	0.00447186	-0.389499	<1E-15	-0.100278	0.0177128	-0.02494	0.556242	-0.121668	0.0039656	0.162431	0.000114588	-0.0618723	0.14402	-0.102191	0.0156468	-0.203551	1.21776e-06	0.0891276	0.0351403	0.0660649	0.118714	-0.0207411	0.624601	0.327059	2.22045e-15	-0.317383	1.5099e-14	-0.370775	<1E-15	0.225707	6.88086e-08	-0.105883	0.0122507
71	Glucose	-0.646951	<1E-15	-0.644197	<1E-15	0.0613769	0.147993	0.065118	0.124779	-0.112488	0.0078773	0.0778651	0.066307	-0.116724	0.00581493	0.101476	0.0165876	0.121744	0.0040082	0.0500505	0.238271	0.0703529	0.0971736	0.0415935	0.327155	-0.619656	<1E-15	0.263557	2.6457e-10	0.175062	3.26061e-05	0.181394	1.65316e-05	-0.469654	<1E-15	-0.553948	<1E-15	-0.466122	<1E-15	0.0562155	0.185237	0.178231	2.32787e-05	0.128264	0.00242233	-0.064821	0.126512	-0.486915	<1E-15
72	Lactate	0.719427	<1E-15	0.757754	<1E-15	-0.0667612	0.114545	-0.0537112	0.2044	0.124383	0.00319509	-0.101621	0.0161443	0.104087	0.0137262	-0.0208216	0.622945	-0.107591	0.0108408	-0.0286201	0.499104	-0.00168819	0.968204	-0.0160859	0.704067	0.686301	<1E-15	-0.162529	0.000111889	-0.0947749	0.0249082	-0.0679179	0.108385	0.561429	<1E-15	0.614782	<1E-15	0.564718	<1E-15	-0.0181982	0.667398	-0.0525643	0.214245	-0.0380768	0.368454	0.0983961	0.0198629	0.515001	<1E-15
73	Pyruvate	0.606055	<1E-15	0.612006	<1E-15	-0.00934121	0.825432	-0.0581148	0.169648	0.0722999	0.0873874	0.00861478	0.838814	0.112551	0.00767691	0.0170856	0.686621	0.000449277	0.991536	0.0188332	0.656524	0.00964309	0.819885	0.0373458	0.377725	0.514224	<1E-15	-0.13627	0.00122663	-0.0572713	0.175938	-0.0295334	0.485504	0.535752	<1E-15	0.573929	<1E-15	0.551747	<1E-15	-0.0383282	0.365298	-0.00811753	0.848001	0.0278056	0.511401	0.087869	0.0376417	0.520839	<1E-15
74	Citrate	0.0165169	0.697043	0.0927914	0.0283985	0.284425	7.62057e-12	-0.0708453	0.0945526	-0.00150276	0.971746	0.21053	5.21209e-07	0.0820725	0.0526671	0.161556	0.000126628	0.262532	3.00644e-10	0.10413	0.013857	0.129294	0.00221203	0.178401	2.24735e-05	0.0692837	0.102067	0.0709455	0.0940859	0.168941	6.05556e-05	0.273954	4.60452e-11	0.126187	0.00282604	0.112922	0.00758481	0.236922	1.47128e-08	-0.110546	0.00896258	0.383722	<1E-15	0.385438	<1E-15	0.0404311	0.340431	0.234157	2.18292e-08
75	Glycerol	-0.0442707	0.359214	-0.0944741	0.049993	0.159706	0.000876792	0.152165	0.00153317	0.106205	0.0274745	-0.100121	0.0377322	0.0848512	0.078473	0.0938599	0.0515079	0.037916	0.432364	-0.00686268	0.887032	0.103564	0.0315883	0.0868073	0.0718081	-0.0117743	0.807432	0.25854	5.1896e-08	0.10942	0.023096	0.0944701	0.0500029	0.0220418	0.648156	-0.120673	0.0121717	-0.0909564	0.0591964	0.223406	2.81496e-06	0.0564749	0.242009	0.070063	0.146472	0.316972	1.6295e-11	-0.0406113	0.400341
76	bOHbutyrate	0.0128963	0.761989	0.0739877	0.0818739	0.365691	<1E-15	-0.035051	0.410285	0.079053	0.0629714	0.273473	5.8517e-11	0.12033	0.00456616	0.174088	3.79212e-05	0.342257	<1E-15	0.142645	0.000759605	0.12002	0.00467246	0.289515	3.6966e-12	0.0815335	0.0551197	0.0977634	0.0213693	0.189626	6.98888e-06	0.251465	1.94737e-09	0.151342	0.000350575	0.146303	0.00055155	0.2321	3.2707e-08	-0.192352	5.11927e-06	0.369087	<1E-15	0.379499	<1E-15	0.0745188	0.0796983	0.285176	7.94009e-12
77	Acetate	-0.655764	<1E-15	-0.642339	<1E-15	0.0941371	0.0259031	-0.0786197	0.0629985	-0.117219	0.00548152	0.0820903	0.0521917	-0.136262	0.00122741	0.0643663	0.12817	0.110524	0.00885383	-0.0530526	0.210012	-0.00113819	0.97856	-0.015295	0.717982	-0.540529	<1E-15	0.181097	1.62028e-05	0.0865901	0.0405242	0.149182	0.000396752	-0.516647	<1E-15	-0.559232	<1E-15	-0.450229	<1E-15	-0.0670922	0.112755	0.168064	6.42304e-05	0.13411	0.00146808	-0.16341	0.000102549	-0.433774	<1E-15
78	Acetoacetate	-0.559523	<1E-15	-0.522225	<1E-15	0.265508	1.72567e-10	0.0487593	0.249336	-0.0747986	0.0769638	0.18116	1.60911e-05	-0.0190917	0.652117	0.131854	0.00176645	0.222847	9.88096e-08	0.0573541	0.175313	0.0957332	0.0234755	0.15085	0.000340568	-0.475467	<1E-15	0.238716	1.06959e-08	0.170187	5.16714e-05	0.213197	3.53278e-07	-0.411638	<1E-15	-0.48554	<1E-15	-0.374727	<1E-15	0.0108751	0.797345	0.251383	1.61284e-09	0.217249	2.08375e-07	-0.0183705	0.66444	-0.336202	4.44089e-16
79	Acetone	-0.070729	0.094503	-0.0118725	0.779219	0.280747	1.32965e-11	-0.0843357	0.04606	-0.0120123	0.776687	0.177561	2.3779e-05	0.0295963	0.484575	0.146518	0.000504621	0.21616	2.40393e-07	-0.0195797	0.643831	0.0803987	0.0572487	0.110692	0.00875028	0.0770433	0.0684836	0.0579703	0.170714	0.0879514	0.0374621	0.175653	2.91544e-05	0.0918979	0.0296717	0.0626782	0.138506	0.13719	0.00113532	-0.155177	0.000227528	0.252694	1.31805e-09	0.240397	8.37047e-09	0.034411	0.41637	0.178077	2.24939e-05
80	Creatinine	0.0138933	0.744431	0.00737611	0.862599	-0.0468038	0.271879	0.114909	0.00682942	-0.0930024	0.0287547	-0.100283	0.018331	0.0199668	0.639411	-0.0389905	0.360101	-0.121044	0.00436485	-0.0532892	0.210862	-0.0640728	0.132358	-0.0454475	0.286028	-0.00297581	0.944336	-0.0415913	0.328931	-0.0589797	0.166043	-0.122488	0.00391688	-0.0234132	0.582722	-0.0167495	0.694307	-0.0797743	0.0608322	0.148212	0.000470871	-0.144482	0.000654814	-0.208823	7.26022e-07	0.0257805	0.545192	-0.109525	0.00995139
81	Albumin	0.00505015	0.905084	0.120362	0.00434033	0.0947618	0.0249283	0.00542412	0.898092	0.197759	2.40478e-06	0.0565107	0.181757	0.0287656	0.496924	0.277428	2.35585e-11	0.124586	0.00314521	0.137502	0.00110577	0.179681	1.89106e-05	0.20165	1.50365e-06	0.133062	0.00160036	0.184671	1.09135e-05	0.24195	6.66455e-09	0.306378	1.23457e-13	0.210401	5.05476e-07	0.181913	1.48146e-05	0.286917	4.49907e-12	-0.0550845	0.193049	0.214361	3.03906e-07	0.183581	1.2321e-05	0.17138	4.56748e-05	0.12652	0.00270527
82	GlycA	0.174352	3.34625e-05	0.0126417	0.76532	-0.073192	0.0835427	0.192012	4.73217e-06	-0.138079	0.0010531	-0.089942	0.0333392	0.147524	0.000461024	-0.190674	5.52373e-06	-0.125059	0.00303197	0.00693274	0.869972	-0.130981	0.00189611	-0.0378619	0.371165	0.00855437	0.839929	-0.104241	0.0135867	-0.133239	0.00157737	-0.294487	1.14753e-12	-0.0428019	0.311979	0.0343417	0.41731	-0.123353	0.00345894	0.235785	1.63249e-08	-0.237493	1.27682e-08	-0.197713	2.41825e-06	-0.0761721	0.0716791	-0.0194665	0.645749
83	XXL_VLDL_P	-0.170088	5.22032e-05	-0.221998	1.10798e-07	-0.0047244	0.91118	0.337017	2.22045e-16	-0.161281	0.00012649	-0.290478	2.37765e-12	-0.0989508	0.0191745	-0.139547	0.000929237	-0.217155	2.10987e-07	-0.167018	7.14355e-05	-0.0226478	0.592778	-0.120764	0.00421117	-0.0797832	0.0591865	0.23714	1.34351e-08	-0.100827	0.0169977	-0.176201	2.7503e-05	-0.138811	0.00098956	-0.240896	7.78136e-09	-0.330554	8.88178e-16	0.720067	<1E-15	-0.206826	7.93619e-07	-0.253671	1.13319e-09	0.30433	1.82521e-13	-0.329689	1.11022e-15
84	XXL_VLDL_L	-0.172194	4.19662e-05	-0.220753	1.30927e-07	-0.0240595	0.569925	0.316265	1.77636e-14	-0.162114	0.000116548	-0.295797	9.01945e-13	-0.110609	0.00880112	-0.147941	0.000443997	-0.23245	2.62342e-08	-0.183735	1.21119e-05	-0.0374353	0.376582	-0.147702	0.000453698	-0.0784201	0.063672	0.215872	2.49631e-07	-0.113296	0.00728074	-0.188635	6.97838e-06	-0.14618	0.000520121	-0.246073	3.61044e-09	-0.336268	4.44089e-16	0.705541	<1E-15	-0.219546	1.53786e-07	-0.268488	1.05858e-10	0.303944	1.96509e-13	-0.335545	4.44089e-16
85	XXL_VLDL_PL	-0.102219	0.0155253	-0.160125	0.00014159	-0.0523632	0.216005	0.314036	2.77556e-14	-0.165194	8.5836e-05	-0.324589	3.33067e-15	-0.103933	0.0138672	-0.186778	8.61443e-06	-0.278506	1.9579e-11	-0.198754	2.13477e-06	-0.0589823	0.163356	-0.161367	0.000125424	-0.0120494	0.776017	0.178578	2.13102e-05	-0.150295	0.00035839	-0.230195	3.60052e-08	-0.0977035	0.0207526	-0.19736	2.52233e-06	-0.302726	2.47358e-13	0.704029	<1E-15	-0.27147	6.45164e-11	-0.31143	4.64073e-14	0.304917	1.63203e-13	-0.301575	3.07532e-13
86	XXL_VLDL_C	-0.0278071	0.511378	-0.0816845	0.0533697	-0.00746873	0.860019	0.362999	<1E-15	-0.128697	0.00227765	-0.316579	1.68754e-14	-0.0719812	0.0887953	-0.154241	0.00024851	-0.253598	1.14612e-09	-0.167359	6.90079e-05	-0.014214	0.73715	-0.100638	0.0172072	0.0588953	0.16398	0.215204	2.72357e-07	-0.123033	0.0035447	-0.191998	4.73983e-06	-0.00469715	0.91169	-0.104758	0.0131265	-0.205314	9.58055e-07	0.719589	<1E-15	-0.242642	6.01741e-09	-0.276728	2.65499e-11	0.336948	2.22045e-16	-0.211575	4.35155e-07
87	XXL_VLDL_CE	0.0183988	0.663956	-0.0373225	0.378023	0.0304421	0.472172	0.384712	<1E-15	-0.110233	0.00903534	-0.292829	1.55298e-12	-0.0429681	0.310102	-0.13639	0.00121434	-0.222056	1.09939e-07	-0.138828	0.000988125	0.00141842	0.973283	-0.0620177	0.14272	0.0960407	0.0230313	0.227539	5.20693e-08	-0.105683	0.0123379	-0.171371	4.57146e-05	0.0469025	0.267842	-0.0443245	0.295063	-0.142755	0.000703986	0.717759	<1E-15	-0.21011	5.24517e-07	-0.242303	6.32677e-09	0.344564	<1E-15	-0.150185	0.000361998
88	XXL_VLDL_FC	-0.08606	0.0417725	-0.136843	0.00116895	-0.0512337	0.226088	0.330817	8.88178e-16	-0.148983	0.000403983	-0.338074	2.22045e-16	-0.104769	0.0131167	-0.173123	3.80824e-05	-0.284173	7.30882e-12	-0.198232	2.27272e-06	-0.0353837	0.403311	-0.14279	0.000701849	0.0094217	0.823952	0.195069	3.30938e-06	-0.140341	0.000867993	-0.212369	3.93026e-07	-0.0710422	0.0930487	-0.178708	2.10133e-05	-0.279508	1.6475e-11	0.704807	<1E-15	-0.27444	3.91622e-11	-0.310357	5.72875e-14	0.315025	2.28706e-14	-0.283055	8.89311e-12
89	XXL_VLDL_TG	-0.235886	1.60884e-08	-0.276877	2.58864e-11	-0.0318123	0.452457	0.285372	5.91571e-12	-0.169463	5.5667e-05	-0.271742	6.16505e-11	-0.121584	0.00395815	-0.137719	0.00108564	-0.211943	4.15101e-07	-0.183764	1.2074e-05	-0.0466842	0.270078	-0.164537	9.1669e-05	-0.142965	0.000691162	0.210409	5.04944e-07	-0.107897	0.0106166	-0.182887	1.33067e-05	-0.207977	6.86867e-07	-0.30515	1.56097e-13	-0.386981	<1E-15	0.674052	<1E-15	-0.20513	9.80225e-07	-0.261477	3.31068e-10	0.278493	1.9623e-11	-0.385098	<1E-15
90	XL_VLDL_P	-0.243246	5.50341e-09	-0.276843	2.6037e-11	0.121251	0.00405917	0.424356	<1E-15	-0.139536	0.000930095	-0.201508	1.52984e-06	-0.0609834	0.149515	-0.0627197	0.138244	-0.0873828	0.0387164	-0.0672101	0.112122	0.0637442	0.131907	0.00260767	0.950905	-0.170706	4.89779e-05	0.339637	<1E-15	-0.00542928	0.897995	-0.0706395	0.0949218	-0.164896	8.84421e-05	-0.253559	1.15298e-09	-0.311774	4.35207e-14	0.704534	<1E-15	-0.0663822	0.116622	-0.126599	0.00268849	0.255375	8.69329e-10	-0.323492	3.9968e-15
91	XL_VLDL_L	-0.244328	4.68598e-09	-0.276072	2.96951e-11	0.11159	0.00821597	0.420588	<1E-15	-0.137888	0.00107024	-0.203652	1.1766e-06	-0.0659284	0.119148	-0.0631203	0.135739	-0.0923313	0.0289077	-0.0708273	0.0940447	0.0620384	0.142586	-0.00463545	0.912845	-0.170832	4.83443e-05	0.335604	4.44089e-16	-0.0099484	0.814285	-0.0744263	0.0784495	-0.165951	7.95568e-05	-0.254925	9.32499e-10	-0.313862	2.88658e-14	0.702969	<1E-15	-0.0725999	0.086079	-0.133106	0.00159469	0.259314	4.67499e-10	-0.32664	2.22045e-15
92	XL_VLDL_PL	-0.220426	1.36772e-07	-0.261092	3.52134e-10	0.101025	0.0167815	0.423597	<1E-15	-0.151576	0.000318538	-0.21398	3.19293e-07	-0.0612178	0.147954	-0.0828798	0.0499623	-0.119208	0.00473187	-0.0754686	0.0743477	0.0514699	0.223952	-0.011091	0.793411	-0.150817	0.000341614	0.311896	4.24105e-14	-0.0334157	0.429987	-0.101441	0.0163338	-0.152053	0.000304767	-0.236589	1.45449e-08	-0.305567	1.44329e-13	0.708372	<1E-15	-0.108005	0.0105385	-0.163726	9.93763e-05	0.250412	1.87155e-09	-0.319359	9.76996e-15
93	XL_VLDL_C	-0.156498	0.000200737	-0.191702	4.90493e-06	0.159025	0.000157532	0.474851	<1E-15	-0.121118	0.00410033	-0.179464	1.93611e-05	-0.0182826	0.665949	-0.0461253	0.275861	-0.0834654	0.0483607	-0.0218789	0.605397	0.104126	0.0136909	0.0692578	0.10158	-0.095598	0.0236733	0.336262	4.44089e-16	-0.00589868	0.889231	-0.0645845	0.126878	-0.0710931	0.0928137	-0.150996	0.000336017	-0.212764	3.73557e-07	0.685517	<1E-15	-0.0758841	0.072762	-0.12214	0.00379452	0.241882	6.73196e-09	-0.236279	1.52075e-08
94	XL_VLDL_CE	-0.109598	0.00944287	-0.137941	0.0010655	0.209057	5.99484e-07	0.496022	<1E-15	-0.0974199	0.0211268	-0.136789	0.00117434	0.0159815	0.705899	-0.0138973	0.742797	-0.0386331	0.361493	0.0243539	0.565213	0.138837	0.000987348	0.133967	0.00148553	-0.0600385	0.155936	0.345427	<1E-15	0.0193537	0.647663	-0.0304824	0.471586	-0.0133713	0.752207	-0.0852989	0.0436216	-0.137384	0.00111685	0.639368	<1E-15	-0.0336868	0.426254	-0.0716324	0.0903565	0.221112	1.24785e-07	-0.162776	0.000109187
95	XL_VLDL_FC	-0.198277	2.26045e-06	-0.237745	1.23115e-08	0.102487	0.015255	0.437465	<1E-15	-0.145556	0.000549867	-0.216493	2.30128e-07	-0.0551061	0.192874	-0.0812277	0.0547219	-0.126097	0.00279651	-0.0685091	0.10534	0.0615154	0.145989	0.00197142	0.962873	-0.129767	0.0020909	0.312191	3.9968e-14	-0.0338485	0.424035	-0.100362	0.0175163	-0.128248	0.00236045	-0.213707	3.30742e-07	-0.284383	7.04348e-12	0.707821	<1E-15	-0.119576	0.00460371	-0.170459	5.02416e-05	0.252105	1.44349e-09	-0.30153	3.10196e-13
96	XL_VLDL_TG	-0.273696	4.44089e-11	-0.300487	3.77476e-13	0.0965411	0.0223238	0.391827	<1E-15	-0.1374	0.00111532	-0.201533	1.52528e-06	-0.0812359	0.0546974	-0.0623115	0.140833	-0.0862838	0.0412415	-0.0832429	0.0489642	0.0514785	0.223875	-0.0264696	0.531909	-0.198285	2.25825e-06	0.333394	4.44089e-16	-0.00560889	0.89464	-0.0684147	0.105821	-0.198079	2.31471e-06	-0.289825	2.67431e-12	-0.343025	<1E-15	0.691232	<1E-15	-0.0615286	0.145903	-0.124597	0.00314267	0.262208	2.9441e-10	-0.351288	<1E-15
97	L_VLDL_P	-0.238855	1.0482e-08	-0.264921	1.89885e-10	0.133596	0.0015317	0.45567	<1E-15	-0.12847	0.00231907	-0.19216	4.65124e-06	-0.0494222	0.242951	-0.0462527	0.274535	-0.0780985	0.0647702	-0.0460217	0.276942	0.0952247	0.0242267	0.0337325	0.425625	-0.173235	3.76358e-05	0.356525	<1E-15	0.0105618	0.803062	-0.0518863	0.220222	-0.156104	0.00020841	-0.245476	3.94836e-09	-0.298788	5.18252e-13	0.695929	<1E-15	-0.062951	0.136793	-0.117488	0.00537427	0.244538	4.54224e-09	-0.314632	2.4869e-14
98	L_VLDL_L	-0.261074	3.5314e-10	-0.27956	1.63276e-11	0.130786	0.00192623	0.447272	<1E-15	-0.125894	0.00284109	-0.18229	1.42128e-05	-0.0571691	0.176711	-0.04011	0.343416	-0.0697983	0.0989326	-0.0443661	0.294609	0.0980467	0.0203075	0.0308764	0.465873	-0.195484	3.1513e-06	0.357368	<1E-15	0.015358	0.71687	-0.0454941	0.282492	-0.17396	3.48761e-05	-0.261194	3.46402e-10	-0.310937	5.10703e-14	0.674055	<1E-15	-0.0548706	0.194786	-0.112422	0.0077475	0.235336	1.74073e-08	-0.32804	1.77636e-15
99	L_VLDL_PL	-0.22735	5.3445e-08	-0.260145	4.09588e-10	0.12935	0.0021619	0.448492	<1E-15	-0.143273	0.000672748	-0.198412	2.22413e-06	-0.0534575	0.206549	-0.0681797	0.107028	-0.0928802	0.0279641	-0.05537	0.190748	0.0779669	0.0652242	0.0203612	0.630654	-0.166922	7.21276e-05	0.336677	2.22045e-16	-0.0105227	0.803776	-0.0764972	0.0704725	-0.154157	0.000250463	-0.23954	9.48644e-09	-0.300658	3.65485e-13	0.6939	<1E-15	-0.0773429	0.0674119	-0.131822	0.00177106	0.231191	3.13176e-08	-0.314176	2.70894e-14
100	L_VLDL_C	-0.18646	8.9294e-06	-0.212955	3.64484e-07	0.169007	5.8333e-05	0.48165	<1E-15	-0.117634	0.00531679	-0.171761	4.38993e-05	-0.0256013	0.545456	-0.0379137	0.37051	-0.0640583	0.13001	-0.0111344	0.792623	0.118065	0.00515049	0.0814482	0.0540657	-0.136317	0.00122177	0.353079	<1E-15	0.0163106	0.700132	-0.0432851	0.306543	-0.102914	0.0148339	-0.181409	1.56588e-05	-0.234929	1.84509e-08	0.670233	<1E-15	-0.0527129	0.212951	-0.0989044	0.0192312	0.219921	1.46308e-07	-0.255333	8.75005e-10
101	L_VLDL_CE	-0.159449	0.000151202	-0.182433	1.39904e-05	0.191839	4.82813e-06	0.493975	<1E-15	-0.100718	0.0171179	-0.155561	0.000219426	-0.00910827	0.829718	-0.0194071	0.646757	-0.0481904	0.254909	0.01319	0.75546	0.139946	0.000898002	0.118516	0.00498127	-0.11787	0.00522493	0.359763	<1E-15	0.0323848	0.44436	-0.0231144	0.585177	-0.0710854	0.0928493	-0.145591	0.000548177	-0.195973	2.97436e-06	0.648921	<1E-15	-0.0389921	0.357045	-0.0763393	0.0710565	0.207211	7.56277e-07	-0.214764	2.88384e-07
102	L_VLDL_FC	-0.208131	6.73735e-07	-0.238904	1.04078e-08	0.142279	0.000733832	0.462151	<1E-15	-0.13283	0.00163113	-0.186695	8.6956e-06	-0.0431624	0.307918	-0.0584302	0.16734	-0.0817703	0.0531188	-0.0358488	0.397155	0.0912845	0.0307827	0.0422315	0.318477	-0.152779	0.000284901	0.338027	2.22045e-16	-0.0033733	0.936517	-0.0677062	0.109493	-0.134167	0.00146123	-0.214969	2.80813e-07	-0.273162	4.8582e-11	0.680058	<1E-15	-0.0688686	0.103521	-0.123155	0.00351173	0.225744	6.66389e-08	-0.291974	1.8141e-12
103	L_VLDL_TG	-0.301406	3.17524e-13	-0.3085	8.21565e-14	0.108098	0.0104718	0.419354	<1E-15	-0.121236	0.00406398	-0.176916	2.54797e-05	-0.071848	0.0893888	-0.0330757	0.434698	-0.0622824	0.141019	-0.0552899	0.191391	0.0956854	0.0235453	0.0102559	0.808654	-0.228374	4.63875e-08	0.356743	<1E-15	0.0228169	0.590019	-0.0351052	0.407025	-0.212343	3.94343e-07	-0.301969	2.85549e-13	-0.343515	<1E-15	0.651903	<1E-15	-0.0473809	0.262987	-0.109104	0.00977098	0.237469	1.28115e-08	-0.359879	<1E-15
104	M_VLDL_P	-0.140039	0.000890821	-0.130405	0.00198641	0.270918	7.07394e-11	0.536551	<1E-15	-0.0122787	0.771871	-0.0675338	0.110401	0.0605114	0.152696	0.114508	0.00667533	0.0680009	0.107953	0.11366	0.00709381	0.262808	2.6731e-10	0.271524	6.39402e-11	-0.0902241	0.0327874	0.442139	<1E-15	0.139435	0.000938168	0.115286	0.00631097	0.00875732	0.836184	-0.0732691	0.0832168	-0.0791568	0.0612142	0.577419	<1E-15	0.0618177	0.144015	0.0421481	0.319434	0.209425	5.72169e-07	-0.121695	0.00392502
105	M_VLDL_L	-0.174226	3.39127e-05	-0.162064	0.00011713	0.257306	6.42203e-10	0.542345	<1E-15	-0.0168642	0.690471	-0.0850891	0.0441432	0.0369905	0.382283	0.10103	0.016776	0.0597925	0.157641	0.0925215	0.0285777	0.249152	2.26805e-09	0.242335	6.29705e-09	-0.122134	0.00379633	0.453458	<1E-15	0.137017	0.00115193	0.106313	0.0118241	-0.0257833	0.542602	-0.114945	0.00646844	-0.125222	0.00299379	0.611562	<1E-15	0.0593465	0.160768	0.0331679	0.433417	0.232804	2.49526e-08	-0.161442	0.000124508
106	M_VLDL_PL	-0.116542	0.00576004	-0.103459	0.0143093	0.302054	2.81108e-13	0.540707	<1E-15	0.00832594	0.844148	-0.0342091	0.419112	0.0807675	0.0561127	0.142184	0.000739935	0.106639	0.011566	0.146788	0.000492559	0.285699	5.58398e-12	0.315168	2.22045e-14	-0.0742791	0.0790433	0.453269	<1E-15	0.166647	7.41654e-05	0.148553	0.000420069	0.0450268	0.28747	-0.0314323	0.457878	-0.0300801	0.477459	0.55087	<1E-15	0.0990717	0.0190273	0.085064	0.0442061	0.205895	8.91321e-07	-0.0738139	0.0809442
107	M_VLDL_C	-0.0179638	0.671431	0.0213245	0.614571	0.340927	<1E-15	0.4781	<1E-15	0.0863319	0.0411283	0.0694744	0.100512	0.143412	0.000664613	0.238184	1.15531e-08	0.197542	2.46812e-06	0.238503	1.10304e-08	0.338257	2.22045e-16	0.429678	<1E-15	0.00504817	0.905121	0.41434	<1E-15	0.223047	9.61831e-08	0.241634	6.98228e-09	0.166506	7.52263e-05	0.116823	0.00564293	0.150039	0.000366869	0.348227	<1E-15	0.1842	1.15022e-05	0.189736	6.15303e-06	0.139925	0.000899594	0.0931624	0.0274895
108	M_VLDL_CE	0.0374124	0.376875	0.0840996	0.0466749	0.340346	<1E-15	0.408447	<1E-15	0.124508	0.00316429	0.119358	0.00467906	0.178513	2.14615e-05	0.279671	1.60192e-11	0.232922	2.45384e-08	0.274478	3.89151e-11	0.342517	<1E-15	0.467194	<1E-15	0.0532664	0.208179	0.36434	<1E-15	0.235395	1.72609e-08	0.272654	5.29137e-11	0.227437	5.28091e-08	0.191447	5.05206e-06	0.240183	8.63657e-09	0.218341	1.8044e-07	0.217276	2.07636e-07	0.230281	3.55746e-08	0.102002	0.0157477	0.175121	3.08502e-05
109	M_VLDL_FC	-0.0888987	0.0354491	-0.0645987	0.126795	0.31721	1.46549e-14	0.527865	<1E-15	0.031784	0.45286	-0.00139006	0.973817	0.0946433	0.0251109	0.173661	3.59909e-05	0.139751	0.000913128	0.177878	2.29816e-05	0.305003	1.60538e-13	0.353331	<1E-15	-0.0562968	0.183418	0.444995	<1E-15	0.189463	6.34834e-06	0.183927	1.18562e-05	0.0773862	0.0672581	0.0143298	0.735089	0.0262184	0.535811	0.487714	<1E-15	0.130042	0.00204526	0.124045	0.00327964	0.178364	2.18076e-05	-0.0192065	0.650163
110	M_VLDL_TG	-0.241938	6.6767e-09	-0.244881	4.31519e-09	0.160553	0.000135816	0.488277	<1E-15	-0.079992	0.0585232	-0.167665	6.68939e-05	-0.0358602	0.397005	0.00605865	0.886247	-0.0361205	0.393584	-0.0123239	0.771055	0.150896	0.00033913	0.0929208	0.0278954	-0.182773	1.34744e-05	0.403823	<1E-15	0.0620294	0.142644	0.0102454	0.808845	-0.136046	0.00124983	-0.235604	1.67528e-08	-0.272129	5.77851e-11	0.670062	<1E-15	-0.0207161	0.624708	-0.0652256	0.123143	0.256372	7.43651e-10	-0.288575	3.3471e-12
111	S_VLDL_P	-0.0821462	0.0520314	-0.11063	0.00878804	0.255637	8.34468e-10	0.51899	<1E-15	-0.0560143	0.18563	-0.0970587	0.0216118	0.0455947	0.281428	0.0390337	0.356532	0.0363785	0.390212	0.0825467	0.0508932	0.18306	1.30542e-05	0.23478	1.88462e-08	-0.0651556	0.123547	0.390634	<1E-15	0.0948243	0.0248326	0.0642129	0.129083	0.00645582	0.878846	-0.0574132	0.174868	-0.0823318	0.0515013	0.615776	<1E-15	0.0302919	0.474362	0.0253666	0.549147	0.18472	1.08542e-05	-0.0968579	0.0218856
112	S_VLDL_L	-0.0634372	0.133782	-0.0833172	0.0487619	0.28502	6.29585e-12	0.528995	<1E-15	-0.0269591	0.524347	-0.07398	0.0802613	0.0638452	0.131295	0.0690213	0.102755	0.0691895	0.101918	0.106885	0.011375	0.213885	3.23244e-07	0.273408	4.66172e-11	-0.0447742	0.290186	0.411586	<1E-15	0.124695	0.0031188	0.101407	0.0163699	0.0449488	0.288308	-0.0207887	0.623495	-0.0358861	0.396664	0.599876	<1E-15	0.0688006	0.103863	0.0657315	0.120257	0.19901	2.07004e-06	-0.0535413	0.205838
113	S_VLDL_PL	-0.0349909	0.408555	-0.033771	0.425097	0.325388	2.66454e-15	0.526685	<1E-15	0.0150195	0.722851	-0.00869145	0.837399	0.106342	0.0118012	0.13439	0.00143451	0.129735	0.00209623	0.169602	5.48806e-05	0.266903	1.37392e-10	0.355663	<1E-15	-0.0218222	0.606332	0.412483	<1E-15	0.163113	0.000105607	0.157251	0.000186827	0.100805	0.0170218	0.0445765	0.292323	0.0498068	0.239299	0.499499	<1E-15	0.120948	0.00415334	0.127068	0.00259114	0.158867	0.000159957	0.0197226	0.641413
114	S_VLDL_C	0.0451499	0.286153	0.0377942	0.372021	0.337938	2.22045e-16	0.469059	<1E-15	0.017421	0.680804	0.0381663	0.367328	0.137761	0.00108188	0.13493	0.00137165	0.155605	0.000218501	0.193209	4.11681e-06	0.246321	3.47874e-09	0.377501	<1E-15	0.0413489	0.328705	0.345827	<1E-15	0.149879	0.000372286	0.153686	0.000261768	0.165132	8.63724e-05	0.135505	0.00130757	0.142253	0.000735543	0.399617	<1E-15	0.143681	0.000649098	0.155487	0.000220962	0.109095	0.00977725	0.116351	0.00584105
115	S_VLDL_CE	0.075521	0.0741462	0.0527078	0.212995	0.33037	8.88178e-16	0.443973	<1E-15	-0.00163359	0.969232	0.0356915	0.39923	0.140186	0.000879685	0.105285	0.0126716	0.143303	0.000670976	0.182103	1.45086e-05	0.212606	3.81243e-07	0.357766	<1E-15	0.0625674	0.139206	0.309484	6.79456e-14	0.12446	0.00317621	0.124984	0.00304985	0.175941	2.82752e-05	0.155468	0.000221358	0.153954	0.000255281	0.392036	<1E-15	0.133968	0.00148544	0.145175	0.000568802	0.0988265	0.0193268	0.136419	0.00121138
116	S_VLDL_FC	-0.00597426	0.887821	0.0126805	0.764622	0.340165	<1E-15	0.49782	<1E-15	0.0500305	0.237193	0.0418245	0.323168	0.132506	0.00167499	0.182146	1.44403e-05	0.173386	3.70435e-05	0.212671	3.78025e-07	0.29695	7.29194e-13	0.404277	<1E-15	0.00371489	0.930104	0.397417	<1E-15	0.188957	6.72608e-06	0.197484	2.48527e-06	0.144005	0.000630859	0.100352	0.0175276	0.120119	0.00442042	0.398532	<1E-15	0.158355	0.000168058	0.169703	5.43119e-05	0.12146	0.00399555	0.0806466	0.0564831
117	S_VLDL_TG	-0.151001	0.000335884	-0.185924	9.48477e-06	0.171383	4.56583e-05	0.48599	<1E-15	-0.0778427	0.0656548	-0.186074	9.3256e-06	-0.0237727	0.574533	-0.0159066	0.707213	-0.0410753	0.331918	-0.0129936	0.758988	0.12314	0.00351566	0.112823	0.0075297	-0.118374	0.00503391	0.393883	<1E-15	0.0644576	0.127628	0.0162522	0.701154	-0.083789	0.0474943	-0.171849	4.34998e-05	-0.212429	3.90001e-07	0.695696	<1E-15	-0.0209412	0.620948	-0.0426432	0.313778	0.249195	2.2533e-09	-0.211944	4.15034e-07
118	XS_VLDL_P	0.0558649	0.186807	0.0301798	0.476	0.429747	<1E-15	0.435597	<1E-15	0.0608708	0.150269	0.12029	0.00436383	0.208589	6.35918e-07	0.251427	1.60208e-09	0.27511	3.49654e-11	0.271467	6.45493e-11	0.328644	1.33227e-15	0.490318	<1E-15	0.0675764	0.110176	0.435405	<1E-15	0.293903	1.27676e-12	0.302638	2.51799e-13	0.221078	1.25358e-07	0.190835	5.42225e-06	0.227974	4.90289e-08	0.38625	<1E-15	0.280751	1.32865e-11	0.311292	4.75175e-14	0.171223	4.64258e-05	0.218955	1.66346e-07
119	XS_VLDL_L	0.0401521	0.34291	0.00785172	0.85292	0.416422	<1E-15	0.443227	<1E-15	0.0442015	0.296406	0.100739	0.0170952	0.197215	2.56632e-06	0.23396	2.11807e-08	0.252281	1.40479e-09	0.257354	6.3737e-10	0.317341	1.44329e-14	0.473403	<1E-15	0.0484258	0.252593	0.437323	<1E-15	0.284873	6.46105e-12	0.288928	3.14193e-12	0.200178	1.79794e-06	0.16375	9.91391e-05	0.195083	3.30422e-06	0.408632	<1E-15	0.260749	3.71978e-10	0.291613	1.93667e-12	0.17857	2.13284e-05	0.190655	5.53592e-06
120	XS_VLDL_PL	0.0375454	0.37518	-0.0150018	0.723164	0.37833	<1E-15	0.421425	<1E-15	-0.00404315	0.923945	0.0727661	0.0853609	0.17773	2.33488e-05	0.177729	2.33521e-05	0.200825	1.66244e-06	0.219233	1.60323e-07	0.261142	3.49273e-10	0.416372	<1E-15	0.0320006	0.449784	0.384738	<1E-15	0.227747	5.05969e-08	0.221469	1.18955e-07	0.164475	9.22419e-05	0.132303	0.00170299	0.144026	0.000629659	0.416878	<1E-15	0.200277	1.77651e-06	0.234723	1.90006e-08	0.154606	0.000240121	0.155177	0.00022754
121	XS_VLDL_C	0.0571396	0.176935	0.0559267	0.18632	0.442012	<1E-15	0.398886	<1E-15	0.107192	0.0111401	0.181519	1.54712e-05	0.237602	1.25684e-08	0.317766	1.33227e-14	0.317803	1.31006e-14	0.320115	8.21565e-15	0.378547	<1E-15	0.53771	<1E-15	0.0763717	0.0709364	0.434636	<1E-15	0.339826	<1E-15	0.357767	<1E-15	0.261307	3.40216e-10	0.232897	2.46273e-08	0.287296	4.20552e-12	0.278253	2.04512e-11	0.326751	2.22045e-15	0.35564	<1E-15	0.161167	0.000127909	0.263617	2.34595e-10
122	XS_VLDL_CE	0.0691026	0.10235	0.0769264	0.0689053	0.440814	<1E-15	0.382648	<1E-15	0.135424	0.00131644	0.195358	3.19862e-06	0.248345	2.56354e-09	0.344484	<1E-15	0.33074	8.88178e-16	0.336188	4.44089e-16	0.401435	<1E-15	0.551878	<1E-15	0.0959356	0.0231823	0.434378	<1E-15	0.355882	<1E-15	0.378493	<1E-15	0.289627	2.77156e-12	0.257611	6.12089e-10	0.319915	8.43769e-15	0.243746	5.11002e-09	0.342311	<1E-15	0.368118	<1E-15	0.169252	5.68867e-05	0.285432	5.85421e-12
123	XS_VLDL_FC	0.0211367	0.617693	0.00072349	0.986371	0.426993	<1E-15	0.421243	<1E-15	0.0418976	0.322322	0.138876	0.000984087	0.203334	1.22361e-06	0.24075	7.94922e-09	0.276141	2.93465e-11	0.272431	5.49307e-11	0.312768	3.57492e-14	0.483704	<1E-15	0.0245611	0.561907	0.41835	<1E-15	0.289692	2.73936e-12	0.295321	9.84546e-13	0.185237	1.02442e-05	0.16461	9.10057e-05	0.19795	2.35051e-06	0.349668	<1E-15	0.277927	2.16276e-11	0.310253	5.83977e-14	0.138858	0.000985567	0.200138	1.80675e-06
124	XS_VLDL_TG	-0.00572485	0.892475	-0.0710675	0.0929318	0.292707	1.58784e-12	0.447258	<1E-15	-0.0354194	0.402837	-0.0566153	0.180948	0.08681	0.0400157	0.0786427	0.0629211	0.110133	0.00909843	0.110906	0.00862009	0.180078	1.81115e-05	0.289255	2.96274e-12	-0.00192284	0.963788	0.39472	<1E-15	0.163141	0.000105316	0.141609	0.000777864	0.0726914	0.085683	0.0179554	0.671576	0.0112112	0.791225	0.573854	<1E-15	0.121221	0.00406843	0.136852	0.00116811	0.202665	1.32824e-06	0.0276666	0.513516
125	IDL_P	-0.0066985	0.874328	0.027428	0.517156	0.448005	<1E-15	0.398523	<1E-15	0.119485	0.00463517	0.204923	1.00574e-06	0.228197	4.75409e-08	0.333694	4.44089e-16	0.343611	<1E-15	0.322988	4.44089e-15	0.375709	<1E-15	0.538379	<1E-15	0.0265049	0.531362	0.427052	<1E-15	0.314643	2.4647e-14	0.345468	<1E-15	0.226214	6.24805e-08	0.189448	6.35908e-06	0.257543	6.18651e-10	0.199972	1.84322e-06	0.330642	8.88178e-16	0.346546	<1E-15	0.1249	0.00306977	0.219709	1.50486e-07
126	IDL_L	0.0561665	0.184436	0.116602	0.00573496	0.474269	<1E-15	0.385258	<1E-15	0.233155	2.37436e-08	0.256313	7.50584e-10	0.265241	1.80231e-10	0.448262	<1E-15	0.431135	<1E-15	0.38204	<1E-15	0.465437	<1E-15	0.634706	<1E-15	0.10925	0.00967346	0.482884	<1E-15	0.433622	<1E-15	0.494352	<1E-15	0.330065	1.11022e-15	0.287675	3.93108e-12	0.398379	<1E-15	0.126682	0.00267112	0.44098	<1E-15	0.461486	<1E-15	0.175807	2.86828e-05	0.339065	<1E-15
127	IDL_PL	0.0700279	0.0978249	0.111851	0.00806639	0.460678	<1E-15	0.378556	<1E-15	0.196158	2.90981e-06	0.239439	9.62708e-09	0.260042	4.1639e-10	0.411069	<1E-15	0.401092	<1E-15	0.370539	<1E-15	0.440342	<1E-15	0.609722	<1E-15	0.110189	0.00906282	0.451731	<1E-15	0.395976	<1E-15	0.45206	<1E-15	0.316882	1.57652e-14	0.279146	1.75362e-11	0.378526	<1E-15	0.146889	0.000488122	0.408546	<1E-15	0.429891	<1E-15	0.153277	0.000271972	0.32555	2.66454e-15
128	IDL_C	0.0513842	0.224726	0.124669	0.00312521	0.455196	<1E-15	0.361442	<1E-15	0.253559	1.15297e-09	0.268629	1.03429e-10	0.261871	3.10767e-10	0.465199	<1E-15	0.435764	<1E-15	0.386918	<1E-15	0.474587	<1E-15	0.62989	<1E-15	0.108248	0.0103644	0.473137	<1E-15	0.441296	<1E-15	0.507544	<1E-15	0.335046	4.44089e-16	0.294605	1.12288e-12	0.41131	<1E-15	0.0750212	0.0760864	0.445073	<1E-15	0.464015	<1E-15	0.170466	5.02069e-05	0.343602	<1E-15
129	IDL_CE	0.0410396	0.332339	0.116819	0.0056444	0.452874	<1E-15	0.370557	<1E-15	0.255531	8.48309e-10	0.258359	5.43831e-10	0.256253	7.57677e-10	0.466896	<1E-15	0.430801	<1E-15	0.380635	<1E-15	0.479865	<1E-15	0.627082	<1E-15	0.104907	0.0129968	0.489997	<1E-15	0.444288	<1E-15	0.509979	<1E-15	0.332958	4.44089e-16	0.285591	5.69123e-12	0.402445	<1E-15	0.0898402	0.0335402	0.443205	<1E-15	0.460106	<1E-15	0.182879	1.33177e-05	0.331253	8.88178e-16
130	IDL_FC	0.079025	0.0616481	0.144418	0.000608267	0.447155	<1E-15	0.325003	3.10862e-15	0.238203	1.15209e-08	0.285215	6.08269e-12	0.269038	9.66653e-11	0.447779	<1E-15	0.441167	<1E-15	0.394336	<1E-15	0.445546	<1E-15	0.623319	<1E-15	0.116392	0.00582363	0.418104	<1E-15	0.424353	<1E-15	0.491534	<1E-15	0.333767	4.44089e-16	0.314855	2.35367e-14	0.42983	<1E-15	0.0355918	0.400549	0.439199	<1E-15	0.462953	<1E-15	0.130995	0.00189388	0.369406	<1E-15
131	IDL_TG	0.0622191	0.141424	0.00611482	0.8852	0.380921	<1E-15	0.405508	<1E-15	0.0337282	0.425684	0.0599911	0.156263	0.169678	5.44537e-05	0.189446	6.36062e-06	0.235759	1.63853e-08	0.205648	9.19115e-07	0.246674	3.29907e-09	0.42018	<1E-15	0.0691902	0.101915	0.398914	<1E-15	0.246471	3.40106e-09	0.254222	1.04036e-09	0.169544	5.52091e-05	0.130732	0.00193465	0.163844	9.82236e-05	0.426052	<1E-15	0.239946	8.94088e-09	0.274581	3.82399e-11	0.174771	3.20154e-05	0.178126	2.2376e-05
132	L_LDL_P	0.0442456	0.295924	0.0753433	0.0748315	0.381609	<1E-15	0.444594	<1E-15	0.117617	0.00532345	0.158518	0.000165432	0.204518	1.05744e-06	0.281213	1.22631e-11	0.284578	6.80656e-12	0.30115	3.33067e-13	0.342249	<1E-15	0.505566	<1E-15	0.0504008	0.233735	0.379861	<1E-15	0.261598	3.24679e-10	0.289229	2.97651e-12	0.223336	9.24941e-08	0.197079	2.60817e-06	0.249052	2.30271e-09	0.256237	7.59659e-10	0.251269	1.64144e-09	0.264284	2.10562e-10	0.100896	0.0169222	0.192477	4.48292e-06
133	L_LDL_L	0.0317919	0.452748	0.10377	0.0140181	0.441572	<1E-15	0.407159	<1E-15	0.233801	2.16638e-08	0.231843	2.85751e-08	0.219569	1.53331e-07	0.419256	<1E-15	0.417338	<1E-15	0.364593	<1E-15	0.442127	<1E-15	0.593163	<1E-15	0.0837386	0.0476283	0.47128	<1E-15	0.39839	<1E-15	0.466434	<1E-15	0.28554	5.74296e-12	0.246328	3.47518e-09	0.35936	<1E-15	0.143092	0.000683513	0.426407	<1E-15	0.428207	<1E-15	0.147466	0.000463451	0.280822	1.31253e-11
134	L_LDL_PL	0.0307815	0.467246	0.101768	0.01599	0.433502	<1E-15	0.379544	<1E-15	0.226361	6.12391e-08	0.240482	8.26732e-09	0.22428	8.13752e-08	0.409371	<1E-15	0.409589	<1E-15	0.362901	<1E-15	0.424061	<1E-15	0.580564	<1E-15	0.0875663	0.0383078	0.43895	<1E-15	0.379635	<1E-15	0.44837	<1E-15	0.283452	8.29536e-12	0.25328	1.20393e-09	0.364145	<1E-15	0.0955065	0.0238079	0.417153	<1E-15	0.417571	<1E-15	0.119181	0.0047412	0.283293	8.52918e-12
135	L_LDL_C	0.0260579	0.538311	0.103607	0.0141702	0.425543	<1E-15	0.401852	<1E-15	0.240318	8.46859e-09	0.228767	4.39283e-08	0.211146	4.59707e-07	0.421072	<1E-15	0.411798	<1E-15	0.362792	<1E-15	0.446024	<1E-15	0.583316	<1E-15	0.0756626	0.0736039	0.469565	<1E-15	0.399477	<1E-15	0.469028	<1E-15	0.28263	9.58011e-12	0.24188	6.73305e-09	0.356654	<1E-15	0.132092	0.00173257	0.420873	<1E-15	0.420957	<1E-15	0.148562	0.000419734	0.27331	4.73888e-11
136	L_LDL_CE	0.0146268	0.729811	0.0885649	0.0361476	0.426439	<1E-15	0.419073	<1E-15	0.230306	3.54505e-08	0.215661	2.56592e-07	0.202337	1.38274e-06	0.409123	<1E-15	0.403432	<1E-15	0.353889	<1E-15	0.442374	<1E-15	0.574834	<1E-15	0.0642243	0.129016	0.482164	<1E-15	0.393388	<1E-15	0.458124	<1E-15	0.268709	1.02061e-10	0.223649	8.86541e-08	0.333936	4.44089e-16	0.169722	5.4209e-05	0.413331	<1E-15	0.411187	<1E-15	0.159133	0.000155898	0.253392	1.18319e-09
137	L_LDL_FC	0.0627	0.138368	0.147318	0.000469659	0.414391	<1E-15	0.341853	<1E-15	0.262208	2.94403e-10	0.26313	2.53762e-10	0.23072	3.34576e-08	0.444391	<1E-15	0.425569	<1E-15	0.380215	<1E-15	0.446141	<1E-15	0.594715	<1E-15	0.112069	0.00794337	0.422494	<1E-15	0.40663	<1E-15	0.487884	<1E-15	0.318551	1.13243e-14	0.290235	2.48401e-12	0.413993	<1E-15	0.0226938	0.592026	0.431823	<1E-15	0.43995	<1E-15	0.121972	0.00384342	0.327741	1.77636e-15
138	L_LDL_TG	0.0672785	0.111757	0.0345607	0.414345	0.421155	<1E-15	0.380408	<1E-15	0.0800407	0.0583693	0.131624	0.00179985	0.20496	1.0011e-06	0.254478	9.99775e-10	0.322636	4.88498e-15	0.247179	3.05724e-09	0.274971	3.58e-11	0.48037	<1E-15	0.0841456	0.0465546	0.392066	<1E-15	0.280527	1.38138e-11	0.308132	8.79297e-14	0.184238	1.14537e-05	0.16119	0.000127616	0.221964	1.11299e-07	0.318271	1.19904e-14	0.305997	1.32783e-13	0.340933	<1E-15	0.13296	0.00161388	0.227696	5.09559e-08
139	M_LDL_P	-0.0553999	0.190508	-0.023373	0.580985	0.351464	<1E-15	0.427153	<1E-15	0.0727637	0.0853712	0.128525	0.00230895	0.146488	0.000505966	0.246798	3.23795e-09	0.255342	8.73797e-10	0.251006	1.70896e-09	0.320177	7.99361e-15	0.41496	<1E-15	-0.00552358	0.896234	0.370692	<1E-15	0.207841	6.98795e-07	0.237237	1.32476e-08	0.117103	0.00552816	0.0850587	0.0442193	0.140574	0.000850739	0.280789	1.32012e-11	0.24843	2.53053e-09	0.227549	5.20008e-08	0.0795136	0.0600522	0.0782772	0.0641581
140	M_LDL_L	-0.0467326	0.269581	0.01213	0.774558	0.406419	<1E-15	0.438235	<1E-15	0.148782	0.000411446	0.173408	3.69583e-05	0.170218	5.15079e-05	0.32566	2.66454e-15	0.343101	<1E-15	0.301406	3.17524e-13	0.372958	<1E-15	0.502769	<1E-15	0.00713131	0.866282	0.435374	<1E-15	0.296453	7.99361e-13	0.346305	<1E-15	0.175604	2.9307e-05	0.133243	0.00157676	0.219494	1.54864e-07	0.224952	7.42616e-08	0.342615	<1E-15	0.325791	2.66454e-15	0.111322	0.00837248	0.146796	0.000492197
141	M_LDL_PL	-0.0359636	0.395644	0.0250205	0.554613	0.411242	<1E-15	0.431526	<1E-15	0.157402	0.00018415	0.187575	7.87153e-06	0.182963	1.31941e-05	0.334282	4.44089e-16	0.355922	<1E-15	0.310543	5.50671e-14	0.373068	<1E-15	0.518278	<1E-15	0.00933711	0.825507	0.431079	<1E-15	0.305745	1.39444e-13	0.355215	<1E-15	0.186186	9.20918e-06	0.147794	0.000449915	0.236276	1.52127e-08	0.197474	2.48813e-06	0.350838	<1E-15	0.339016	<1E-15	0.0988928	0.0192455	0.163394	0.000102705
142	M_LDL_C	-0.0544803	0.197984	0.00754232	0.858654	0.392871	<1E-15	0.427241	<1E-15	0.149407	0.000388699	0.171233	4.63744e-05	0.160489	0.00013666	0.323002	4.44089e-15	0.33351	4.44089e-16	0.297757	6.27942e-13	0.372715	<1E-15	0.489279	<1E-15	0.00109043	0.979459	0.426228	<1E-15	0.290145	2.52465e-12	0.340953	<1E-15	0.169145	5.75155e-05	0.127536	0.00249742	0.214147	3.12446e-07	0.208185	6.69137e-07	0.337613	2.22045e-16	0.316216	1.82077e-14	0.103894	0.0139035	0.137699	0.00108755
143	M_LDL_CE	-0.0763904	0.0708673	-0.0230993	0.585424	0.385004	<1E-15	0.449299	<1E-15	0.123873	0.00332327	0.139693	0.000917653	0.146793	0.000492342	0.295236	1.00009e-12	0.30319	2.26708e-13	0.273257	4.78124e-11	0.359635	<1E-15	0.461841	<1E-15	-0.0148824	0.725278	0.435116	<1E-15	0.266381	1.49648e-10	0.30982	6.35048e-14	0.143424	0.000663923	0.0918158	0.0298185	0.16898	5.84973e-05	0.265814	1.64172e-10	0.308392	8.37108e-14	0.282459	9.86899e-12	0.120801	0.00419961	0.0954263	0.0239264
144	M_LDL_FC	0.0059362	0.888531	0.0820801	0.0522212	0.389883	<1E-15	0.351299	<1E-15	0.208335	6.5661e-07	0.240969	7.69813e-09	0.191723	4.8933e-06	0.376433	<1E-15	0.390534	<1E-15	0.344625	<1E-15	0.384739	<1E-15	0.532451	<1E-15	0.0399369	0.345504	0.382626	<1E-15	0.335966	4.44089e-16	0.405375	<1E-15	0.225062	7.31519e-08	0.212401	3.9138e-07	0.320796	7.10543e-15	0.0482572	0.25425	0.389275	<1E-15	0.381762	<1E-15	0.0531272	0.209371	0.235818	1.62479e-08
145	M_LDL_TG	0.00502452	0.905563	-0.0209783	0.62033	0.382248	<1E-15	0.442191	<1E-15	0.0435437	0.303659	0.0653482	0.122439	0.166467	7.55279e-05	0.207509	7.28527e-07	0.260342	3.96915e-10	0.198193	2.28329e-06	0.257729	6.00771e-10	0.4156	<1E-15	0.0382626	0.36612	0.425338	<1E-15	0.23596	1.59196e-08	0.246226	3.52864e-09	0.11915	0.00475211	0.0796963	0.0594645	0.1179	0.00521361	0.460911	<1E-15	0.228863	4.33454e-08	0.249962	2.0048e-09	0.181228	1.59716e-05	0.113221	0.00731968
146	S_LDL_P	0.00842359	0.842344	0.0413595	0.328581	0.368012	<1E-15	0.447485	<1E-15	0.0997743	0.0181908	0.132456	0.0016819	0.18661	8.77938e-06	0.291617	1.93534e-12	0.275474	3.28684e-11	0.272029	5.87626e-11	0.349271	<1E-15	0.459082	<1E-15	0.051844	0.220599	0.382318	<1E-15	0.233493	2.26337e-08	0.264398	2.06721e-10	0.18303	1.30967e-05	0.161849	0.000119627	0.214145	3.12505e-07	0.308063	8.92619e-14	0.245189	4.12124e-09	0.24421	4.76934e-09	0.120285	0.0043657	0.14887	0.000408156
147	S_LDL_L	-0.0445779	0.292308	0.00364745	0.93137	0.398957	<1E-15	0.441952	<1E-15	0.116648	0.00571552	0.183629	1.22562e-05	0.187849	7.63107e-06	0.314707	2.44249e-14	0.333356	4.44089e-16	0.306469	1.21236e-13	0.35724	<1E-15	0.504323	<1E-15	-0.00899928	0.831725	0.40318	<1E-15	0.268115	1.12579e-10	0.307886	9.23706e-14	0.151574	0.000318597	0.124786	0.00309692	0.195644	3.09251e-06	0.241567	7.05047e-09	0.297833	6.1906e-13	0.295216	1.00364e-12	0.080678	0.0563866	0.133255	0.00157531
148	S_LDL_PL	-0.0803858	0.0572888	-0.0406172	0.337343	0.398288	<1E-15	0.401651	<1E-15	0.0830224	0.0495683	0.22554	6.85261e-08	0.190032	5.94739e-06	0.30061	3.68594e-13	0.356642	<1E-15	0.318729	1.08802e-14	0.323395	4.21885e-15	0.50344	<1E-15	-0.0774481	0.0670388	0.354072	<1E-15	0.253786	1.11312e-09	0.291534	1.96487e-12	0.0851811	0.0439139	0.0848323	0.0447888	0.154484	0.000242901	0.184508	1.11135e-05	0.299498	4.54081e-13	0.306805	1.13687e-13	-0.0031446	0.940813	0.108958	0.00987021
149	S_LDL_C	-0.0240707	0.569745	0.0335906	0.427577	0.387147	<1E-15	0.428926	<1E-15	0.14186	0.000761117	0.182833	1.33852e-05	0.188521	7.06979e-06	0.327693	1.77636e-15	0.328606	1.33227e-15	0.310544	5.50671e-14	0.371542	<1E-15	0.505372	<1E-15	0.0216151	0.609755	0.398708	<1E-15	0.275026	3.54667e-11	0.321867	5.77316e-15	0.184111	1.16169e-05	0.153688	0.000261721	0.230456	3.47173e-08	0.204276	1.08947e-06	0.302649	2.51132e-13	0.296662	7.69163e-13	0.0895548	0.0341093	0.155942	0.000211646
150	S_LDL_CE	-0.000820315	0.984547	0.0495681	0.24156	0.388662	<1E-15	0.461714	<1E-15	0.142858	0.000697675	0.144736	0.0005914	0.188878	6.78723e-06	0.31223	3.95239e-14	0.297793	6.23501e-13	0.290061	2.56328e-12	0.37606	<1E-15	0.493424	<1E-15	0.056202	0.184158	0.419816	<1E-15	0.265908	1.61675e-10	0.309009	7.43849e-14	0.212227	4.00257e-07	0.164784	8.9435e-05	0.233742	2.18479e-08	0.269013	9.70695e-11	0.277946	2.15579e-11	0.270236	7.92431e-11	0.143754	0.000644925	0.157018	0.000191035
151	S_LDL_FC	-0.0705002	0.0955768	-0.00387478	0.927104	0.371591	<1E-15	0.326465	2.22045e-15	0.136702	0.00118294	0.260907	3.62652e-10	0.180125	1.80173e-05	0.339518	<1E-15	0.382764	<1E-15	0.340115	<1E-15	0.34161	<1E-15	0.49488	<1E-15	-0.0619554	0.143122	0.323563	3.9968e-15	0.281027	1.26652e-11	0.334562	4.44089e-16	0.113693	0.00707712	0.126384	0.0027342	0.216278	2.36715e-07	0.0405572	0.338059	0.348828	<1E-15	0.342845	<1E-15	-0.0369227	0.383156	0.153122	0.000275932
152	S_LDL_TG	-0.0695027	0.100374	-0.107995	0.0105454	0.258491	5.3266e-10	0.482982	<1E-15	-0.0275603	0.515135	-0.0995664	0.0184349	0.0731939	0.0835347	0.0893343	0.0345546	0.0745554	0.0779318	0.067528	0.110432	0.18427	1.14124e-05	0.230572	3.41559e-08	-0.00749305	0.859568	0.426875	<1E-15	0.130489	0.00197303	0.101734	0.0160253	0.0339364	0.422831	-0.0442572	0.295797	-0.0612892	0.147481	0.687429	<1E-15	0.0592619	0.161367	0.0553756	0.190703	0.295258	9.96092e-13	-0.0741089	0.0797345
153	XL_HDL_P	0.0599961	0.156228	0.131425	0.00182914	0.215265	2.70197e-07	0.0959513	0.0231597	0.280513	1.38471e-11	0.264801	1.93615e-10	0.242884	5.8065e-09	0.45604	<1E-15	0.347766	<1E-15	0.279454	1.66294e-11	0.343447	<1E-15	0.465977	<1E-15	0.108628	0.0100974	0.263253	2.48773e-10	0.394079	<1E-15	0.457563	<1E-15	0.202862	1.2966e-06	0.200188	1.79586e-06	0.304803	1.66978e-13	-0.0680041	0.107937	0.250177	1.93987e-09	0.352672	<1E-15	0.124694	0.00311906	0.288353	3.48299e-12
154	XL_HDL_L	0.0462502	0.274561	0.103135	0.014619	0.159347	0.000152697	0.0414279	0.327782	0.253781	1.114e-09	0.245871	3.72172e-09	0.227888	4.96155e-08	0.409963	<1E-15	0.301744	2.97984e-13	0.256401	7.40327e-10	0.29325	1.4384e-12	0.40379	<1E-15	0.0754544	0.0744025	0.199627	1.92181e-06	0.354588	<1E-15	0.403337	<1E-15	0.161873	0.000119353	0.163688	9.97535e-05	0.250347	1.89017e-09	-0.116001	0.0059918	0.19579	3.03946e-06	0.298723	5.24691e-13	0.0912939	0.0307654	0.246179	3.5537e-09
155	XL_HDL_PL	0.0350458	0.40782	0.0835178	0.0482196	0.130383	0.00198987	0.0247456	0.558972	0.239973	8.90607e-09	0.219003	1.65304e-07	0.210192	5.19092e-07	0.380776	<1E-15	0.265659	1.68385e-10	0.230968	3.23155e-08	0.270496	7.58948e-11	0.361981	<1E-15	0.0608528	0.15039	0.186471	8.91833e-06	0.338157	2.22045e-16	0.376172	<1E-15	0.142985	0.000689978	0.136844	0.00116883	0.213776	3.27811e-07	-0.107286	0.011069	0.16496	8.78743e-05	0.266308	1.51429e-10	0.101405	0.0163728	0.216693	2.24163e-07
156	XL_HDL_C	0.0549975	0.193754	0.124506	0.00316475	0.169268	5.67955e-05	0.0232102	0.583623	0.267623	1.2207e-10	0.283777	7.83551e-12	0.241289	7.34478e-09	0.430396	<1E-15	0.336938	2.22045e-16	0.27939	1.68154e-11	0.301672	3.01981e-13	0.428621	<1E-15	0.0820391	0.0523392	0.174672	3.23517e-05	0.354042	<1E-15	0.421376	<1E-15	0.171027	4.73746e-05	0.188312	7.2393e-06	0.288125	3.62776e-12	-0.184926	1.06076e-05	0.22191	1.12111e-07	0.326137	2.44249e-15	0.0484785	0.252076	0.277701	2.2482e-11
157	XL_HDL_CE	0.065221	0.12317	0.146657	0.00049839	0.160839	0.000132074	0.0408736	0.3343	0.303663	2.0739e-13	0.262187	2.95404e-10	0.236826	1.40567e-08	0.444113	<1E-15	0.326403	2.22045e-15	0.276105	2.95284e-11	0.324572	3.33067e-15	0.437999	<1E-15	0.0974345	0.0211074	0.197991	2.33914e-06	0.369841	<1E-15	0.441261	<1E-15	0.196005	2.96292e-06	0.197806	2.3914e-06	0.304417	1.79634e-13	-0.182114	1.44915e-05	0.221486	1.1868e-07	0.328225	1.55431e-15	0.0752148	0.07533	0.287147	4.31832e-12
158	XL_HDL_FC	0.00395665	0.925568	0.0256476	0.544729	0.179793	1.86806e-05	-0.0436368	0.302626	0.126374	0.00273635	0.339997	<1E-15	0.237829	1.21629e-08	0.342706	<1E-15	0.342408	<1E-15	0.267331	1.2807e-10	0.190365	5.72361e-06	0.35603	<1E-15	0.0117698	0.781081	0.078645	0.0629135	0.269021	9.69302e-11	0.314706	2.44249e-14	0.061589	0.145507	0.130175	0.00202344	0.200517	1.72571e-06	-0.187676	7.7822e-06	0.200597	1.70889e-06	0.288615	3.32312e-12	-0.0551177	0.19278	0.212897	3.67189e-07
159	XL_HDL_TG	0.0437862	0.300971	0.0307556	0.467621	0.30254	2.56239e-13	0.4144	<1E-15	0.096895	0.0218348	0.00302577	0.943045	0.13832	0.00103176	0.239506	9.53418e-09	0.193684	3.8943e-06	0.148962	0.000404761	0.287863	3.80096e-12	0.350912	<1E-15	0.107328	0.0110374	0.470188	<1E-15	0.284293	7.1565e-12	0.290723	2.27485e-12	0.166294	7.68562e-05	0.114317	0.00676769	0.142305	0.000732178	0.58492	<1E-15	0.170785	4.85769e-05	0.215272	2.69956e-07	0.330681	8.88178e-16	0.128537	0.00230672
160	L_HDL_P	0.0672099	0.112124	0.188922	6.75353e-06	0.151509	0.000320517	0.0659899	0.118803	0.399791	<1E-15	0.173379	3.70725e-05	0.189054	6.65194e-06	0.470647	<1E-15	0.303668	2.06946e-13	0.219829	1.48115e-07	0.378754	<1E-15	0.412881	<1E-15	0.172347	4.13009e-05	0.313855	2.88658e-14	0.43454	<1E-15	0.523929	<1E-15	0.276013	2.99933e-11	0.212091	4.07297e-07	0.348087	<1E-15	-0.124587	0.00314498	0.258863	5.02136e-10	0.356716	<1E-15	0.236386	1.49754e-08	0.307445	1.00586e-13
161	L_HDL_L	0.0531898	0.208834	0.17056	4.97227e-05	0.158788	0.000161182	0.0564782	0.182008	0.397805	<1E-15	0.180551	1.72008e-05	0.187927	7.56333e-06	0.467793	<1E-15	0.311283	4.77396e-14	0.220611	1.33432e-07	0.377353	<1E-15	0.410578	<1E-15	0.158629	0.000163679	0.3208	7.10543e-15	0.444237	<1E-15	0.529942	<1E-15	0.270181	7.99827e-11	0.201845	1.46824e-06	0.339221	<1E-15	-0.131767	0.00177901	0.275651	3.18985e-11	0.37065	<1E-15	0.240434	8.32548e-09	0.303198	2.26485e-13
162	L_HDL_PL	0.0287261	0.497516	0.1447	0.000593299	0.177566	2.37658e-05	0.0659303	0.119137	0.397193	<1E-15	0.176876	2.55913e-05	0.181378	1.57124e-05	0.467854	<1E-15	0.320652	7.54952e-15	0.218165	1.84687e-07	0.388141	<1E-15	0.413979	<1E-15	0.141659	0.000774508	0.353766	<1E-15	0.463537	<1E-15	0.544893	<1E-15	0.264531	2.02277e-10	0.183685	1.21794e-05	0.323215	4.44089e-15	-0.111897	0.00804011	0.300096	4.05898e-13	0.38891	<1E-15	0.263279	2.47752e-10	0.290174	2.51155e-12
163	L_HDL_C	0.0680508	0.107694	0.188098	7.41781e-06	0.120991	0.00413988	0.0215807	0.610323	0.393043	<1E-15	0.186115	9.28347e-06	0.190115	5.89094e-06	0.459251	<1E-15	0.296239	8.31335e-13	0.220693	1.31975e-07	0.351631	<1E-15	0.39125	<1E-15	0.158276	0.000169337	0.259352	4.64692e-10	0.409862	<1E-15	0.50196	<1E-15	0.258566	5.26303e-10	0.207793	7.03e-07	0.343529	<1E-15	-0.1931	4.16915e-06	0.240415	8.34882e-09	0.340562	<1E-15	0.190054	5.93219e-06	0.304017	1.93623e-13
164	L_HDL_CE	0.0768748	0.0690924	0.199056	2.05849e-06	0.103619	0.0141594	0.0109197	0.796533	0.394736	<1E-15	0.176453	2.67738e-05	0.18459	1.10131e-05	0.450648	<1E-15	0.282898	9.14091e-12	0.212048	4.09538e-07	0.340487	<1E-15	0.376827	<1E-15	0.164681	9.0362e-05	0.24148	7.14223e-09	0.396679	<1E-15	0.492496	<1E-15	0.259267	4.71007e-10	0.20998	5.33305e-07	0.345664	<1E-15	-0.210164	5.20935e-07	0.225574	6.82086e-08	0.326427	2.22045e-15	0.183108	1.29848e-05	0.30367	2.06946e-13
165	L_HDL_FC	0.0437044	0.301876	0.150503	0.000351605	0.183479	1.24612e-05	0.0629121	0.137037	0.374828	<1E-15	0.216481	2.30503e-07	0.209201	5.88646e-07	0.47979	<1E-15	0.336698	2.22045e-16	0.248614	2.46087e-09	0.38272	<1E-15	0.439689	<1E-15	0.137473	0.00110848	0.316929	1.55431e-14	0.449736	<1E-15	0.527629	<1E-15	0.256118	7.73879e-10	0.200801	1.66719e-06	0.333599	4.44089e-16	-0.130193	0.00202051	0.286906	4.50751e-12	0.382884	<1E-15	0.213381	3.44979e-07	0.302767	2.45581e-13
166	L_HDL_TG	0.0666962	0.114899	0.102342	0.0154012	0.311395	4.66294e-14	0.32123	6.66134e-15	0.215281	2.69643e-07	0.0151483	0.720573	0.127316	0.00254114	0.304904	1.63647e-13	0.237551	1.26611e-08	0.13825	0.00103795	0.357186	<1E-15	0.355415	<1E-15	0.187066	8.33894e-06	0.533032	<1E-15	0.405431	<1E-15	0.429761	<1E-15	0.283362	8.42681e-12	0.182856	1.33521e-05	0.253914	1.09131e-09	0.445502	<1E-15	0.296802	7.49178e-13	0.334937	4.44089e-16	0.443937	<1E-15	0.237484	1.27842e-08
167	M_HDL_P	-0.0159628	0.706226	0.121237	0.00406361	0.202755	1.31361e-06	0.153499	0.000266384	0.419143	<1E-15	0.0562998	0.183395	0.108073	0.0104893	0.441499	<1E-15	0.28069	1.34288e-11	0.160961	0.000130511	0.41388	<1E-15	0.373847	<1E-15	0.158319	0.000168634	0.481924	<1E-15	0.463127	<1E-15	0.569822	<1E-15	0.295214	1.00409e-12	0.146307	0.000514262	0.312265	3.95239e-14	-0.0069436	0.86977	0.353254	<1E-15	0.392943	<1E-15	0.368238	<1E-15	0.234095	2.07781e-08
168	M_HDL_L	-0.0288522	0.495629	0.100538	0.0173183	0.209086	5.97225e-07	0.163858	9.80849e-05	0.407357	<1E-15	0.0439924	0.298699	0.100827	0.0169981	0.426717	<1E-15	0.272893	5.08318e-11	0.151839	0.000310867	0.409967	<1E-15	0.364148	<1E-15	0.147477	0.000462992	0.498156	<1E-15	0.460763	<1E-15	0.561749	<1E-15	0.285501	5.78293e-12	0.128214	0.00236678	0.289788	2.69251e-12	0.0222095	0.599957	0.35567	<1E-15	0.389736	<1E-15	0.383066	<1E-15	0.216656	2.25283e-07
169	M_HDL_PL	-0.0508923	0.229201	0.0699135	0.0983752	0.215024	2.78808e-07	0.187313	8.1093e-06	0.387197	<1E-15	0.0198757	0.638827	0.0883165	0.0366749	0.408034	<1E-15	0.255341	8.73876e-10	0.135331	0.00132667	0.409906	<1E-15	0.348627	<1E-15	0.1313	0.0018477	0.526461	<1E-15	0.457776	<1E-15	0.547761	<1E-15	0.271104	6.85825e-11	0.101393	0.0163855	0.25431	1.02611e-09	0.0798245	0.0590549	0.349843	<1E-15	0.375029	<1E-15	0.411592	<1E-15	0.185198	1.02894e-05
170	M_HDL_C	-0.00577227	0.89159	0.136442	0.00120901	0.176243	2.73815e-05	0.101667	0.0160955	0.429761	<1E-15	0.0877596	0.0378811	0.118335	0.00504847	0.445154	<1E-15	0.289909	2.63456e-12	0.175035	3.11305e-05	0.39256	<1E-15	0.37121	<1E-15	0.153169	0.000274723	0.417818	<1E-15	0.448125	<1E-15	0.56371	<1E-15	0.286618	4.74443e-12	0.154751	0.000236862	0.327445	1.77636e-15	-0.111265	0.0084059	0.348307	<1E-15	0.395728	<1E-15	0.30988	6.26166e-14	0.250256	1.91676e-09
171	M_HDL_CE	-0.00199247	0.962477	0.141207	0.000805444	0.155951	0.00021146	0.0812877	0.0545425	0.424794	<1E-15	0.0803257	0.0574756	0.109522	0.00949301	0.431089	<1E-15	0.274593	3.81666e-11	0.163371	0.000102946	0.373947	<1E-15	0.349583	<1E-15	0.154377	0.000245347	0.392269	<1E-15	0.430637	<1E-15	0.546474	<1E-15	0.281456	1.1755e-11	0.151866	0.000310084	0.322441	5.10703e-15	-0.135319	0.00132809	0.334557	4.44089e-16	0.381103	<1E-15	0.29677	7.53619e-13	0.24589	3.71126e-09
172	M_HDL_FC	-0.0170587	0.687089	0.118798	0.00487829	0.248978	2.32865e-09	0.183879	1.19206e-05	0.432122	<1E-15	0.110645	0.008779	0.147184	0.000475354	0.487301	<1E-15	0.340032	<1E-15	0.214596	2.94771e-07	0.456009	<1E-15	0.448959	<1E-15	0.144495	0.000604119	0.510674	<1E-15	0.505443	<1E-15	0.615536	<1E-15	0.30238	2.64233e-13	0.16313	0.000105432	0.337402	2.22045e-16	-0.0104216	0.805624	0.393349	<1E-15	0.442896	<1E-15	0.35575	<1E-15	0.262548	2.78742e-10
173	M_HDL_TG	-0.0451593	0.286053	-0.0466838	0.270083	0.24464	4.47326e-09	0.392805	<1E-15	0.0702252	0.0968806	-0.164936	8.80855e-05	0.0221083	0.601619	0.106209	0.0119082	0.0513833	0.224734	0.00291665	0.945096	0.238224	1.1487e-08	0.169016	5.82799e-05	0.0906054	0.0320541	0.526709	<1E-15	0.24281	5.87032e-09	0.216694	2.24137e-07	0.165161	8.61274e-05	0.0155383	0.713691	0.0250725	0.55379	0.641507	<1E-15	0.17177	4.38588e-05	0.141928	0.000756609	0.475059	<1E-15	0.0143824	0.734153
174	S_HDL_P	-0.0602201	0.154685	0.0714222	0.0913079	0.266318	1.51204e-10	0.265247	1.80062e-10	0.301123	3.34843e-13	0.0365805	0.387584	0.0530609	0.209941	0.339519	<1E-15	0.268579	1.04271e-10	0.162622	0.000110862	0.375733	<1E-15	0.360289	<1E-15	0.0879491	0.037467	0.484189	<1E-15	0.357191	<1E-15	0.463896	<1E-15	0.240933	7.73882e-09	0.108743	0.0100179	0.256879	6.86757e-10	0.0527086	0.212988	0.368226	<1E-15	0.351438	<1E-15	0.250866	1.74602e-09	0.152289	0.000298182
175	S_HDL_L	-0.102951	0.0147971	0.0148758	0.725395	0.283286	8.53984e-12	0.302492	2.58682e-13	0.286884	4.52482e-12	-0.01292	0.76031	0.0373135	0.378138	0.325924	2.66454e-15	0.242294	6.33507e-09	0.126506	0.00270834	0.393192	<1E-15	0.343253	<1E-15	0.071002	0.0932343	0.569594	<1E-15	0.379091	<1E-15	0.471265	<1E-15	0.222467	1.04016e-07	0.0508716	0.229391	0.192907	4.26432e-06	0.185259	1.0219e-05	0.363608	<1E-15	0.343821	<1E-15	0.350622	<1E-15	0.104292	0.0135405
176	S_HDL_PL	-0.140496	0.00085648	-0.0301773	0.476037	0.270433	7.66982e-11	0.296071	8.57536e-13	0.272051	5.85487e-11	-0.0407744	0.335476	0.0204048	0.629921	0.311493	4.57412e-14	0.216078	2.42997e-07	0.100492	0.0173694	0.390756	<1E-15	0.313237	3.24185e-14	0.0421248	0.319703	0.593071	<1E-15	0.382443	<1E-15	0.465407	<1E-15	0.196273	2.87044e-06	0.00339913	0.936032	0.141287	0.000799935	0.221208	1.23199e-07	0.348653	<1E-15	0.326993	1.9984e-15	0.391681	<1E-15	0.0633032	0.134607
177	S_HDL_C	-0.0321283	0.447977	0.105393	0.0125803	0.251405	1.60744e-09	0.234168	2.05637e-08	0.326556	2.22045e-15	0.0546786	0.196354	0.0667129	0.114808	0.35627	<1E-15	0.281892	1.08953e-11	0.177698	2.34306e-05	0.373791	<1E-15	0.374201	<1E-15	0.106511	0.0116671	0.451991	<1E-15	0.36235	<1E-15	0.478167	<1E-15	0.260788	3.69641e-10	0.137275	0.00112717	0.293268	1.43396e-12	-0.0124044	0.769602	0.373914	<1E-15	0.367357	<1E-15	0.228325	4.6707e-08	0.188001	7.49995e-06
178	S_HDL_CE	-0.0400243	0.344449	0.0995761	0.0184234	0.195576	3.11722e-06	0.18221	1.43383e-05	0.299843	4.2566e-13	0.0309442	0.464893	0.0366305	0.386934	0.303574	2.1072e-13	0.230391	3.50356e-08	0.13674	0.00117918	0.317124	1.5099e-14	0.29994	4.17888e-13	0.095332	0.0240664	0.381704	<1E-15	0.303344	2.20268e-13	0.412522	<1E-15	0.233463	2.27303e-08	0.11524	0.00633163	0.259947	4.22705e-10	-0.0664377	0.116316	0.327252	1.77636e-15	0.312437	3.81917e-14	0.190668	5.52774e-06	0.154791	0.000235963
179	S_HDL_FC	-0.0122361	0.77264	0.105782	0.0122558	0.391015	<1E-15	0.359364	<1E-15	0.354327	<1E-15	0.113029	0.0074206	0.147492	0.000462351	0.459559	<1E-15	0.39387	<1E-15	0.266871	1.38105e-10	0.488027	<1E-15	0.546374	<1E-15	0.126517	0.00270603	0.60609	<1E-15	0.487931	<1E-15	0.598793	<1E-15	0.309938	6.21725e-14	0.184605	1.09938e-05	0.348785	<1E-15	0.140058	0.000889358	0.466351	<1E-15	0.482805	<1E-15	0.308755	7.81597e-14	0.263878	2.24897e-10
180	S_HDL_TG	-0.0910712	0.0311774	-0.13177	0.0017785	0.228072	4.83704e-08	0.428088	<1E-15	-0.0658966	0.119327	-0.172916	3.89161e-05	-0.00326575	0.938537	-0.0162269	0.701597	0.00508377	0.904455	-0.0177073	0.675854	0.124796	0.00309457	0.108511	0.0101787	-0.0155602	0.713306	0.418104	<1E-15	0.0951479	0.0243418	0.0416852	0.324783	0.0194962	0.645245	-0.083331	0.0487244	-0.11591	0.00603138	0.681175	<1E-15	0.081543	0.0537854	0.0327372	0.439415	0.313845	2.88658e-14	-0.113241	0.0073092
181	XXL_VLDL_PL_pct	0.443895	<1E-15	0.401469	<1E-15	-0.159998	0.000356788	-0.0804804	0.0739158	0.0313644	0.486733	-0.14067	0.00172311	0.0613736	0.173222	-0.193779	1.443e-05	-0.229405	2.5394e-07	-0.0627297	0.163899	-0.100397	0.0256528	-0.0522567	0.246329	0.388701	<1E-15	-0.258862	5.25978e-09	-0.173901	0.000102331	-0.186614	2.99421e-05	0.294368	2.48028e-11	0.316813	5.58664e-13	0.253318	1.13379e-08	-0.16928	0.000156688	-0.229965	2.36991e-07	-0.182565	4.46913e-05	-0.0471599	0.295511	0.261002	3.89155e-09
182	XXL_VLDL_C_pct	0.444977	<1E-15	0.44509	<1E-15	0.0347841	0.440476	-0.0694518	0.123172	0.143012	0.00143784	0.0844923	0.060582	0.137986	0.00211328	0.0174317	0.699137	0.0384259	0.394098	0.117357	0.0090328	0.0609532	0.17619	0.156716	0.000472327	0.364256	<1E-15	-0.154216	0.000582712	-0.0214954	0.633644	0.0517761	0.250706	0.419019	<1E-15	0.45412	<1E-15	0.488336	<1E-15	-0.356166	4.44089e-16	0.0291384	0.518195	0.086635	0.054317	-0.0520835	0.2479	0.475389	<1E-15
183	XXL_VLDL_CE_pct	0.463434	<1E-15	0.462546	<1E-15	0.126157	0.00498326	0.00130364	0.976943	0.150669	0.000780828	0.119519	0.00783126	0.181518	4.95004e-05	0.0651626	0.148127	0.102716	0.022416	0.158146	0.000418245	0.0965925	0.0318365	0.216091	1.24652e-06	0.381554	<1E-15	-0.0890505	0.0479103	0.0187371	0.677825	0.0850707	0.0588346	0.458826	<1E-15	0.50575	<1E-15	0.538459	<1E-15	-0.274072	5.82379e-10	0.0948457	0.0350773	0.143726	0.00135989	-0.0128842	0.775144	0.527252	<1E-15
184	XXL_VLDL_FC_pct	0.385362	<1E-15	0.382795	<1E-15	-0.113266	0.0117624	-0.165991	0.000210791	0.114394	0.0109451	0.0175523	0.697157	0.0743063	0.0990169	-0.0513114	0.25499	-0.0786294	0.0808279	0.0391315	0.385465	-0.00875837	0.846039	0.046703	0.30022	0.326248	1.02807e-13	-0.242444	4.85449e-08	-0.0846924	0.0599728	-0.0372424	0.408836	0.322032	2.20712e-13	0.343003	4.44089e-15	0.356317	4.44089e-16	-0.417168	<1E-15	-0.0935506	0.0376579	-0.0287489	0.523806	-0.0982019	0.0290805	0.339114	9.32587e-15
185	XXL_VLDL_TG_pct	-0.4618	<1E-15	-0.448927	<1E-15	0.0198403	0.660011	0.0767121	0.0885299	-0.123726	0.00589491	-0.0305539	0.498069	-0.119104	0.00805029	0.0307001	0.496013	0.0287569	0.523691	-0.0819364	0.068824	-0.0278401	0.537018	-0.107148	0.0172048	-0.388905	<1E-15	0.178041	6.92147e-05	0.0549756	0.222571	3.74772e-05	0.999337	-0.409351	<1E-15	-0.439486	<1E-15	-0.454219	<1E-15	0.326363	1.00586e-13	0.0288881	0.521798	-0.0282364	0.531237	0.0509573	0.258288	-0.440007	<1E-15
186	XL_VLDL_PL_pct	0.0393645	0.355072	-0.0486829	0.252644	0.00177197	0.966807	0.258072	7.03491e-10	-0.169074	6.35112e-05	-0.197536	2.797e-06	-0.0130436	0.759353	-0.185535	1.10604e-05	-0.230481	4.0959e-08	-0.0848415	0.0459317	-0.0439264	0.30204	-0.0556586	0.190838	0.0506143	0.234286	0.0402016	0.344925	-0.180166	1.9903e-05	-0.241472	8.60642e-09	0.023776	0.576546	-0.0217651	0.609216	-0.133607	0.00162278	0.443233	<1E-15	-0.294543	1.4988e-12	-0.284034	9.68958e-12	0.119169	0.00497606	-0.121739	0.00410993
187	XL_VLDL_C_pct	0.354317	<1E-15	0.357782	<1E-15	0.0682524	0.108557	-0.0704991	0.0973845	0.101905	0.0164228	0.149102	0.000429569	0.175086	3.41632e-05	0.0912027	0.0318505	0.0784363	0.06506	0.173385	4.08031e-05	0.0518486	0.223059	0.210125	6.02523e-07	0.261343	4.20366e-10	-0.176704	2.88078e-05	0.0104747	0.805686	0.0619276	0.145473	0.323534	5.77316e-15	0.400576	<1E-15	0.416141	<1E-15	-0.394114	<1E-15	0.0327223	0.442097	0.0889518	0.0363404	-0.185491	1.11147e-05	0.404011	<1E-15
188	XL_VLDL_CE_pct	0.346044	<1E-15	0.365769	<1E-15	0.0917152	0.0308972	-0.105767	0.0127446	0.131115	0.00198491	0.194801	3.85545e-06	0.180582	1.9028e-05	0.122893	0.00376747	0.135832	0.00135183	0.195572	3.52328e-06	0.0635028	0.135487	0.23198	3.32584e-08	0.257358	7.86411e-10	-0.170634	5.41834e-05	0.0463178	0.276457	0.111964	0.00834779	0.331819	8.88178e-16	0.417865	<1E-15	0.456822	<1E-15	-0.464151	<1E-15	0.104634	0.01374	0.158171	0.000185461	-0.198562	2.47698e-06	0.438485	<1E-15
189	XL_VLDL_FC_pct	0.317113	2.08722e-14	0.273531	5.79572e-11	-0.0439533	0.301745	0.0456782	0.28315	-0.0104104	0.806855	-0.0593077	0.163314	0.0719023	0.0908856	-0.0747618	0.0787184	-0.155673	0.000234813	-0.000703954	0.98681	-0.0188713	0.65761	0.053565	0.208093	0.253668	1.3913e-09	-0.177296	2.70574e-05	-0.136288	0.00130172	-0.123683	0.00354787	0.26169	3.97852e-10	0.286642	6.14175e-12	0.227282	6.35789e-08	-0.0724064	0.0886374	-0.210348	5.85854e-07	-0.159638	0.000161179	-0.0765958	0.0716357	0.221418	1.39984e-07
190	XL_VLDL_TG_pct	-0.345229	<1E-15	-0.323664	5.77316e-15	-0.0722807	0.0891937	-0.0210539	0.620964	-0.0565072	0.184152	-0.0871583	0.040293	-0.157606	0.000195684	-0.0371998	0.382171	-0.0160819	0.705659	-0.131753	0.00188583	-0.0414306	0.330366	-0.188329	8.09217e-06	-0.259974	5.21925e-10	0.140523	0.000911504	0.0352035	0.40825	-0.00281352	0.94732	-0.313651	4.13003e-14	-0.370812	<1E-15	-0.356772	<1E-15	0.236462	1.76941e-08	0.027339	0.520776	-0.0203524	0.632647	0.137634	0.00116354	-0.350202	<1E-15
191	L_VLDL_PL_pct	0.150678	0.000345991	0.021625	0.609591	0.0680037	0.107939	0.163753	9.91095e-05	-0.165251	8.53466e-05	-0.150433	0.000353864	0.0296201	0.484223	-0.197487	2.48433e-06	-0.145788	0.000538622	-0.0744302	0.0784341	-0.115349	0.00628207	-0.0404965	0.338783	0.129056	0.0022133	-0.00895363	0.832565	-0.184509	1.11126e-05	-0.242187	6.43599e-09	0.0902791	0.0326808	0.0664543	0.116225	-0.0350578	0.407659	0.350424	<1E-15	-0.156566	0.000199441	-0.157153	0.000188583	0.0521224	0.218127	0.0157183	0.710523
192	L_VLDL_C_pct	0.376522	<1E-15	0.335786	4.44089e-16	0.116959	0.00558711	-0.00399539	0.924841	0.0768645	0.0691296	0.0994698	0.0185493	0.163423	0.000102416	0.0479115	0.257673	0.0631658	0.135456	0.153483	0.000266796	0.0258322	0.541838	0.206896	7.86652e-07	0.283486	8.24629e-12	-0.118331	0.00505003	0.00462164	0.913104	0.0323607	0.444698	0.351872	<1E-15	0.415586	<1E-15	0.401763	<1E-15	-0.20763	7.17495e-07	0.0489337	0.247645	0.0964324	0.0224759	-0.119441	0.00465041	0.400765	<1E-15
193	L_VLDL_CE_pct	0.351178	<1E-15	0.326138	2.44249e-15	0.14297	0.000690903	0.0157134	0.710609	0.0991875	0.018887	0.12665	0.00267785	0.184594	1.10084e-05	0.102456	0.0152862	0.102695	0.015049	0.190663	5.53096e-06	0.0802696	0.0576507	0.259809	4.32128e-10	0.256767	6.99032e-10	-0.0762735	0.071301	0.0553422	0.190971	0.0906213	0.0320238	0.355075	<1E-15	0.417915	<1E-15	0.415948	<1E-15	-0.222092	1.09395e-07	0.0824522	0.0511599	0.135216	0.00133944	-0.116646	0.0057162	0.411637	<1E-15
194	L_VLDL_FC_pct	0.377908	<1E-15	0.302702	2.4869e-13	0.0346109	0.413667	-0.0335561	0.428051	0.00486941	0.908465	0.0231336	0.584865	0.0971317	0.0215131	-0.0750196	0.0760926	-0.0381691	0.367292	0.0504046	0.2337	-0.0901967	0.0328406	0.074237	0.0792137	0.293734	1.31672e-12	-0.191466	5.04125e-06	-0.108965	0.00986537	-0.10408	0.013733	0.288312	3.5083e-12	0.350159	<1E-15	0.31067	5.37348e-14	-0.144215	0.000619262	-0.0463597	0.273425	-0.0161569	0.702823	-0.118345	0.00504495	0.314214	2.68674e-14
195	L_VLDL_TG_pct	-0.345477	<1E-15	-0.272922	5.05884e-11	-0.113395	0.00722936	-0.0519588	0.219578	-0.00889849	0.833582	-0.0186809	0.659125	-0.128029	0.00240186	0.0301206	0.476866	0.0033006	0.937882	-0.0775866	0.0665503	0.0250493	0.554157	-0.142606	0.000713214	-0.267435	1.25906e-10	0.0941679	0.0258543	0.0626064	0.138959	0.0557238	0.187925	-0.304855	1.65201e-13	-0.344611	<1E-15	-0.301645	3.03535e-13	0.0449254	0.288559	0.0105792	0.802745	-0.0272272	0.520229	0.0828919	0.0499288	-0.321238	6.66134e-15
196	M_VLDL_PL_pct	0.221474	1.1888e-07	0.204733	1.02965e-06	0.27298	5.00946e-11	0.142605	0.000713257	0.126083	0.00279956	0.1959	3.00015e-06	0.240829	7.85796e-09	0.238655	1.07907e-08	0.234592	1.93594e-08	0.285875	5.41212e-12	0.209542	5.6376e-07	0.408424	<1E-15	0.188781	6.86275e-06	0.110922	0.00861057	0.17321	3.77348e-05	0.219918	1.46356e-07	0.325031	3.10862e-15	0.353124	<1E-15	0.397464	<1E-15	-0.097167	0.0214654	0.204649	1.04042e-06	0.239267	9.87252e-09	-0.0547967	0.195388	0.356531	<1E-15
197	M_VLDL_C_pct	0.244278	4.72152e-09	0.274042	4.18874e-11	0.200458	1.73808e-06	-0.00885694	0.834347	0.17766	2.35272e-05	0.250594	1.82028e-09	0.221258	1.22364e-07	0.265745	1.66029e-10	0.253809	1.10929e-09	0.286834	4.56613e-12	0.194863	3.39067e-06	0.376064	<1E-15	0.207611	7.19252e-07	0.00179807	0.966136	0.182322	1.41625e-05	0.255685	8.28226e-10	0.34124	<1E-15	0.397975	<1E-15	0.466196	<1E-15	-0.336276	4.44089e-16	0.218902	1.67524e-07	0.266582	1.44805e-10	-0.114666	0.0065998	0.414197	<1E-15
198	M_VLDL_CE_pct	0.249161	2.26485e-09	0.282695	9.47109e-12	0.180549	1.72042e-05	-0.0381428	0.367623	0.18508	1.04257e-05	0.253372	1.18698e-09	0.216854	2.19486e-07	0.263053	2.56943e-10	0.246543	3.36466e-09	0.2772	2.44946e-11	0.186414	8.97524e-06	0.360687	<1E-15	0.213614	3.34767e-07	-0.0205339	0.627757	0.174478	3.30198e-05	0.249273	2.22651e-09	0.342037	<1E-15	0.398361	<1E-15	0.469513	<1E-15	-0.36997	<1E-15	0.212248	3.99152e-07	0.261332	3.38849e-10	-0.118686	0.00491889	0.415876	<1E-15
199	M_VLDL_FC_pct	0.230385	3.50644e-08	0.248845	2.37621e-09	0.245992	3.65478e-09	0.0726501	0.0858615	0.1564	0.00020262	0.232676	2.54076e-08	0.22675	5.80474e-08	0.263027	2.5803e-10	0.263161	2.52512e-10	0.303021	2.34035e-13	0.21277	3.73265e-07	0.406964	<1E-15	0.189673	6.19768e-06	0.0611094	0.148674	0.197915	2.3606e-06	0.264908	1.90282e-10	0.329406	1.33227e-15	0.386219	<1E-15	0.445868	<1E-15	-0.23856	1.09404e-08	0.231403	3.04012e-08	0.275771	3.12537e-11	-0.103142	0.0146127	0.401289	<1E-15
200	M_VLDL_TG_pct	-0.242041	6.57617e-09	-0.261023	3.56024e-10	-0.219779	1.49097e-07	-0.0285041	0.500845	-0.168171	6.35387e-05	-0.240757	7.94103e-09	-0.229441	4.00023e-08	-0.264406	2.06438e-10	-0.252633	1.33062e-09	-0.291659	1.92069e-12	-0.200802	1.6669e-06	-0.390238	<1E-15	-0.204921	1.00598e-06	-0.028426	0.50202	-0.182191	1.43678e-05	-0.251146	1.6727e-09	-0.341699	<1E-15	-0.39244	<1E-15	-0.455887	<1E-15	0.283383	8.39595e-12	-0.217183	2.1021e-07	-0.262129	2.98158e-10	0.102598	0.0151443	-0.405754	<1E-15
201	S_VLDL_PL_pct	0.132012	0.0017439	0.192872	4.28157e-06	0.19387	3.81034e-06	0.0446385	0.291652	0.182497	1.38915e-05	0.260842	3.66458e-10	0.215135	2.74792e-07	0.290922	2.19447e-12	0.255693	8.2712e-10	0.304149	1.8896e-13	0.236548	1.46293e-08	0.379968	<1E-15	0.120238	0.00438118	0.038058	0.368689	0.182693	1.35949e-05	0.250944	1.7253e-09	0.269148	9.49265e-11	0.304888	1.64313e-13	0.381846	<1E-15	-0.322837	4.88498e-15	0.221534	1.17913e-07	0.240873	7.80712e-09	-0.114987	0.00644852	0.30385	1.9984e-13
202	S_VLDL_C_pct	0.272569	5.36717e-11	0.289486	2.84239e-12	0.182883	1.33116e-05	-0.0620889	0.142261	0.108225	0.0103808	0.25621	7.62822e-10	0.209449	5.70428e-07	0.166685	7.38812e-05	0.214023	3.17518e-07	0.244632	4.47868e-09	0.10717	0.0111565	0.287709	3.9071e-12	0.226656	5.88043e-08	-0.10771	0.0107535	0.0827168	0.0504161	0.1437	0.000648003	0.325708	2.66454e-15	0.410571	<1E-15	0.453261	<1E-15	-0.377084	<1E-15	0.186293	9.09912e-06	0.213925	3.21564e-07	-0.174227	3.39078e-05	0.417677	<1E-15
203	S_VLDL_CE_pct	0.325656	2.66454e-15	0.313169	3.28626e-14	0.161431	0.000124647	-0.108015	0.0105313	0.0612085	0.148015	0.236374	1.50019e-08	0.1933	4.07305e-06	0.0905512	0.0321574	0.17086	4.8204e-05	0.196296	2.8625e-06	0.0256695	0.544386	0.223736	8.7617e-08	0.264938	1.89353e-10	-0.180205	1.7861e-05	0.0175634	0.67834	0.0653673	0.122329	0.336743	2.22045e-16	0.436759	<1E-15	0.45535	<1E-15	-0.368956	<1E-15	0.14923	0.00039501	0.175415	2.99011e-05	-0.187237	8.17922e-06	0.4423	<1E-15
204	S_VLDL_FC_pct	0.135354	0.00132421	0.206605	8.15806e-07	0.193398	4.02678e-06	0.0198414	0.639405	0.182857	1.33508e-05	0.258166	5.60726e-10	0.199778	1.88699e-06	0.281897	1.0886e-11	0.260419	3.92095e-10	0.292099	1.77347e-12	0.233774	2.17489e-08	0.363737	<1E-15	0.130463	0.00197714	0.0303001	0.474242	0.183399	1.25721e-05	0.265771	1.65326e-10	0.267216	1.30505e-10	0.309579	6.66134e-14	0.393183	<1E-15	-0.345972	<1E-15	0.231623	2.94742e-08	0.256112	7.74683e-10	-0.126711	0.002665	0.319763	8.88178e-15
205	S_VLDL_TG_pct	-0.241948	6.66676e-09	-0.270827	7.18288e-11	-0.190259	5.79398e-06	0.0341698	0.419647	-0.12848	0.00231726	-0.261788	3.14963e-10	-0.215836	2.50779e-07	-0.201271	1.57469e-06	-0.230089	3.65437e-08	-0.265561	1.71085e-10	-0.142258	0.000735201	-0.317652	1.35447e-14	-0.202522	1.35172e-06	0.0719737	0.0888284	-0.110706	0.00874184	-0.174188	3.40462e-05	-0.316415	1.73195e-14	-0.391597	<1E-15	-0.443708	<1E-15	0.370882	<1E-15	-0.200799	1.66764e-06	-0.22665	5.88513e-08	0.164332	9.35627e-05	-0.397203	<1E-15
206	XS_VLDL_PL_pct	-0.017154	0.685432	-0.139116	0.000964084	-0.118113	0.00513222	-0.0299581	0.479248	-0.320971	7.10543e-15	-0.139214	0.000956098	-0.0745109	0.0781101	-0.333142	4.44089e-16	-0.26541	1.75336e-10	-0.187508	7.93157e-06	-0.266575	1.44968e-10	-0.249034	2.30886e-09	-0.118846	0.00486092	-0.224713	7.6721e-08	-0.305201	1.54543e-13	-0.390902	<1E-15	-0.201792	1.47783e-06	-0.187651	7.80473e-06	-0.325471	2.66454e-15	0.151171	0.000330646	-0.328961	1.33227e-15	-0.305741	1.39444e-13	-0.101692	0.0160697	-0.201338	1.56193e-06
207	XS_VLDL_C_pct	0.0699707	0.0980999	0.160093	0.000142034	0.19505	3.31683e-06	-0.0297271	0.482645	0.232438	2.62757e-08	0.297498	6.58806e-13	0.190631	5.5512e-06	0.339914	<1E-15	0.308249	8.61533e-14	0.291177	2.09566e-12	0.29457	1.12998e-12	0.342242	<1E-15	0.117376	0.00541848	0.107042	0.0112541	0.283261	8.57758e-12	0.356847	<1E-15	0.266737	1.41163e-10	0.291434	2.00062e-12	0.394715	<1E-15	-0.333031	4.44089e-16	0.300957	3.45501e-13	0.314407	2.57572e-14	-0.0025756	0.951507	0.319898	8.65974e-15
208	XS_VLDL_CE_pct	0.09429	0.0256615	0.17822	2.21497e-05	0.176041	2.79752e-05	-0.0291906	0.490585	0.248011	2.69631e-09	0.274999	3.56311e-11	0.189496	6.324e-06	0.347423	<1E-15	0.28978	2.69651e-12	0.286392	4.93827e-12	0.304594	1.73639e-13	0.336884	2.22045e-16	0.144928	0.000581397	0.1172	0.00548915	0.285966	5.32596e-12	0.357513	<1E-15	0.294645	1.11466e-12	0.30498	1.61204e-13	0.408941	<1E-15	-0.315526	2.06501e-14	0.287408	4.12248e-12	0.302972	2.36255e-13	0.0346478	0.413168	0.324889	3.10862e-15
209	XS_VLDL_FC_pct	-0.120339	0.00434782	-0.0590264	0.163041	0.291482	1.9833e-12	-0.0140198	0.740611	0.0105419	0.803425	0.350165	<1E-15	0.139428	0.000938717	0.154211	0.000249209	0.320684	7.32747e-15	0.233159	2.37319e-08	0.0699465	0.0982164	0.232742	2.51712e-08	-0.132976	0.00161171	0.00625257	0.882632	0.144833	0.000586358	0.176118	2.77486e-05	-0.0372563	0.37887	0.0848148	0.0448333	0.125508	0.00292809	-0.293911	1.27498e-12	0.289557	2.80664e-12	0.269014	9.7041e-11	-0.251198	1.65924e-09	0.15655	0.000199749
210	XS_VLDL_TG_pct	-0.0923371	0.0288976	-0.14295	0.00069207	-0.203383	1.21618e-06	0.0274388	0.51699	-0.160159	0.000141132	-0.30541	1.48548e-13	-0.210779	4.81708e-07	-0.285476	5.80846e-12	-0.269651	8.73324e-11	-0.285762	5.52225e-12	-0.253006	1.25616e-09	-0.318163	1.22125e-14	-0.110958	0.00858904	-0.0503803	0.233925	-0.220798	1.30148e-07	-0.273641	4.48217e-11	-0.256463	7.33141e-10	-0.289654	2.75824e-12	-0.358393	<1E-15	0.316786	1.59872e-14	-0.243067	5.6509e-09	-0.258925	4.97248e-10	0.0347503	0.411787	-0.305411	1.48548e-13
211	IDL_PL_pct	0.0522243	0.217228	-0.0509699	0.228491	-0.182103	1.4508e-05	-0.155054	0.000230182	-0.252715	1.31374e-09	-0.136879	0.00116546	-0.123318	0.00346807	-0.333172	4.44089e-16	-0.275865	3.0759e-11	-0.177213	2.46832e-05	-0.270141	8.05138e-11	-0.321634	6.21725e-15	-0.0277368	0.512447	-0.313466	3.10862e-14	-0.324169	3.55271e-15	-0.364759	<1E-15	-0.175562	2.94397e-05	-0.10893	0.00988912	-0.213392	3.44477e-07	0.0397529	0.347734	-0.274574	3.82889e-11	-0.288198	3.58069e-12	-0.186581	8.80833e-06	-0.144005	0.000630851
212	IDL_C_pct	-0.0302617	0.474803	0.10128	0.0165058	0.168785	5.96732e-05	0.0602494	0.154484	0.273556	4.54667e-11	0.232654	2.5487e-08	0.147157	0.000476495	0.37271	<1E-15	0.300104	4.05453e-13	0.248409	2.53882e-09	0.317098	1.5099e-14	0.341958	<1E-15	0.0316536	0.454717	0.223624	8.89543e-08	0.317961	1.28786e-14	0.387764	<1E-15	0.210903	4.74157e-07	0.185121	1.03779e-05	0.304409	1.79856e-13	-0.263089	2.55455e-10	0.296729	7.59393e-13	0.301948	2.8666e-13	0.0670813	0.112814	0.203393	1.21469e-06
213	IDL_CE_pct	-0.0804019	0.0572387	0.0337869	0.424878	0.156804	0.000194975	0.125896	0.00284061	0.234083	2.08147e-08	0.151385	0.000324198	0.115784	0.00608705	0.33717	2.22045e-16	0.238589	1.08941e-08	0.199916	1.85581e-06	0.317084	1.5099e-14	0.298502	5.46674e-13	0.00781032	0.853687	0.296293	8.23341e-13	0.298796	5.17586e-13	0.350094	<1E-15	0.175703	2.90019e-05	0.112628	0.00763465	0.217075	2.13205e-07	-0.127574	0.00248988	0.250555	1.83121e-09	0.2478	2.78381e-09	0.123434	0.00343728	0.1115	0.00826853
214	IDL_FC_pct	0.126475	0.0027149	0.188479	7.10344e-06	0.026676	0.528714	-0.204015	1.12522e-06	0.118252	0.00507963	0.274495	3.88036e-11	0.0862499	0.0413217	0.172826	3.92844e-05	0.211871	4.18939e-07	0.181011	1.6357e-05	0.0591638	0.162063	0.129086	0.00220812	0.078041	0.0649682	-0.180022	1.82209e-05	0.0919551	0.0295699	0.160121	0.000141656	0.114679	0.00659343	0.221245	1.22586e-07	0.29905	4.93605e-13	-0.463091	<1E-15	0.152098	0.000303515	0.162348	0.000113901	-0.192787	4.32447e-06	0.261858	3.11435e-10
215	IDL_TG_pct	0.00667568	0.874753	-0.118943	0.00482597	-0.140312	0.000870165	-0.0136351	0.747484	-0.246651	3.31021e-09	-0.240663	8.0519e-09	-0.137978	0.00106212	-0.332917	4.44089e-16	-0.264604	1.99897e-10	-0.247605	2.86685e-09	-0.295995	8.69749e-13	-0.303055	2.32703e-13	-0.0451626	0.286018	-0.145974	0.000529749	-0.264745	1.95383e-10	-0.340423	<1E-15	-0.206733	8.02842e-07	-0.198931	2.08961e-06	-0.306119	1.29674e-13	0.320381	7.77156e-15	-0.262789	2.68118e-10	-0.265171	1.82293e-10	-0.00982123	0.816616	-0.208859	6.14649e-07
216	L_LDL_PL_pct	0.0433224	0.306126	0.025136	0.552785	-0.220525	1.34987e-07	-0.374366	<1E-15	-0.144293	0.000614997	-0.0348698	0.41018	-0.0751345	0.075643	-0.230556	3.42334e-08	-0.211218	4.555e-07	-0.175347	3.01199e-05	-0.300547	3.73035e-13	-0.324803	3.10862e-15	0.0445047	0.293102	-0.436332	<1E-15	-0.3095	6.75016e-14	-0.337394	2.22045e-16	-0.0823	0.0515918	-0.00751608	0.859141	-0.078696	0.0627423	-0.398627	<1E-15	-0.234431	1.9808e-08	-0.243736	5.11759e-09	-0.249085	2.29097e-09	-0.041387	0.32826
217	L_LDL_C_pct	-0.0353066	0.404338	0.0743909	0.078592	0.149869	0.000372635	0.233759	2.17952e-08	0.246233	3.52487e-09	0.131038	0.00188737	0.0750306	0.0760497	0.319302	9.76996e-15	0.241961	6.65409e-09	0.243005	5.70315e-09	0.348254	<1E-15	0.321923	5.77316e-15	-0.00857802	0.839492	0.322225	5.32907e-15	0.293453	1.38622e-12	0.363639	<1E-15	0.165806	8.07274e-05	0.117452	0.00538856	0.218689	1.72323e-07	0.00517465	0.902755	0.243952	4.9561e-09	0.229347	4.05289e-08	0.115595	0.00617098	0.103546	0.0142278
218	L_LDL_CE_pct	-0.155463	0.000221474	-0.0947106	0.0250071	0.143158	0.000679615	0.379492	<1E-15	0.118982	0.00481192	-0.024423	0.564109	-0.0133706	0.752221	0.167688	6.67412e-05	0.121478	0.0039902	0.126653	0.00267727	0.275386	3.33675e-11	0.198572	2.18189e-06	-0.130172	0.00202404	0.395695	<1E-15	0.203314	1.2266e-06	0.224295	8.12038e-08	0.00674059	0.873545	-0.0712701	0.0920014	-0.0232998	0.582171	0.341032	<1E-15	0.140241	0.000875481	0.105806	0.0122362	0.180049	1.8167e-05	-0.108844	0.00994819
219	L_LDL_FC_pct	0.15494	0.000232678	0.26735	1.27661e-10	0.0531499	0.209177	-0.171167	4.66935e-05	0.23933	9.7819e-09	0.272788	5.17346e-11	0.157514	0.000182187	0.296178	8.40883e-13	0.227261	5.41067e-08	0.216512	2.29566e-07	0.19703	2.62332e-06	0.248148	2.64092e-09	0.181723	1.51283e-05	-0.0538265	0.203428	0.206386	8.38464e-07	0.293038	1.4948e-12	0.266154	1.55301e-10	0.30242	2.62235e-13	0.411334	<1E-15	-0.548501	<1E-15	0.205726	9.10254e-07	0.243901	4.99358e-09	-0.0839725	0.0470087	0.339595	<1E-15
220	L_LDL_TG_pct	0.0401702	0.342693	-0.0778025	0.0657948	-0.0761649	0.0717061	-0.0856294	0.0428105	-0.203697	1.17005e-06	-0.14208	0.00074672	-0.0627012	0.138361	-0.240769	7.92721e-09	-0.166629	7.43002e-05	-0.187163	8.24799e-06	-0.251423	1.60299e-09	-0.210748	4.8363e-07	0.00407882	0.923277	-0.15224	0.000299527	-0.181502	1.54994e-05	-0.249707	2.08406e-09	-0.134619	0.00140761	-0.114387	0.00673371	-0.200997	1.6279e-06	0.186338	9.05317e-06	-0.175121	3.08486e-05	-0.156134	0.000207806	-0.00465335	0.91251	-0.0908135	0.0316598
221	M_LDL_PL_pct	0.151567	0.0003188	0.15235	0.000296498	-0.140054	0.000889666	-0.315389	2.13163e-14	0.025424	0.548244	0.0536839	0.204631	0.02841	0.502261	-0.0728024	0.0852045	-0.0369711	0.382533	-0.0752807	0.0750738	-0.200448	1.74006e-06	-0.123309	0.00347044	0.0517521	0.221419	-0.295155	1.01497e-12	-0.0906466	0.0319758	-0.104447	0.0134017	0.0226712	0.592394	0.0803069	0.0575342	0.0559976	0.185761	-0.379997	<1E-15	-0.110064	0.00914224	-0.042179	0.31908	-0.155796	0.000214591	0.11679	0.00565653
222	M_LDL_C_pct	-0.118109	0.00513351	-0.037696	0.373265	0.123807	0.00334022	0.174082	3.44282e-05	0.111108	0.00849917	0.0970785	0.021585	0.0291948	0.490522	0.186528	8.86068e-06	0.134157	0.00146247	0.174393	3.33173e-05	0.244316	4.6948e-09	0.190183	5.84477e-06	-0.0535788	0.20552	0.185992	9.41227e-06	0.134458	0.00142648	0.190041	5.9409e-06	0.0622676	0.141114	0.0303774	0.473116	0.105232	0.0127166	-0.0558168	0.187188	0.175328	3.01811e-05	0.122305	0.00374733	-0.00021866	0.995881	0.0018597	0.964976
223	M_LDL_CE_pct	-0.231352	3.06194e-08	-0.245083	4.18734e-09	0.0694621	0.100573	0.367181	<1E-15	-0.106502	0.0116739	-0.173357	3.71558e-05	-0.0703152	0.0964525	-0.0591792	0.161953	-0.115622	0.00615909	-0.0242714	0.566531	0.126455	0.00271902	-0.00016625	0.996868	-0.142107	0.000744914	0.262554	2.78454e-10	-0.0389964	0.356993	-0.0594589	0.159976	-0.116803	0.00565118	-0.213564	3.36923e-07	-0.237544	1.26744e-08	0.467673	<1E-15	-0.0427206	0.3129	-0.12493	0.00306252	0.160642	0.000134639	-0.294086	1.23479e-12
224	M_LDL_FC_pct	0.173107	3.81466e-05	0.272159	5.74949e-11	0.0302272	0.475307	-0.279191	1.74021e-11	0.230219	3.58882e-08	0.292609	1.61648e-12	0.103767	0.0140213	0.234002	2.10557e-08	0.246348	3.46456e-09	0.182952	1.32103e-05	0.0984571	0.0197862	0.176947	2.53976e-05	0.145332	0.000560923	-0.131461	0.00182375	0.177177	2.47783e-05	0.252855	1.28582e-09	0.213147	3.55563e-07	0.301338	3.21521e-13	0.396166	<1E-15	-0.598368	<1E-15	0.232398	2.64262e-08	0.27323	4.80322e-11	-0.180969	1.64324e-05	0.356799	<1E-15
225	M_LDL_TG_pct	0.0736995	0.0814172	-0.031924	0.450871	-0.0771191	0.068211	-0.0528299	0.211935	-0.141403	0.000791896	-0.144741	0.000591135	-0.0547085	0.19611	-0.179003	2.03522e-05	-0.134291	0.00144634	-0.172402	4.10624e-05	-0.195398	3.18369e-06	-0.17486	3.17134e-05	0.0472787	0.264019	-0.0765329	0.0703412	-0.117854	0.00523104	-0.177359	2.43003e-05	-0.0820619	0.0522735	-0.0763166	0.0711407	-0.152716	0.000286569	0.25936	4.64052e-10	-0.16273	0.00010968	-0.129953	0.00205991	0.0847711	0.0449439	-0.0528024	0.212173
226	S_LDL_PL_pct	-0.152957	0.00028021	-0.208175	6.69978e-07	-0.14149	0.000785947	-0.323974	3.77476e-15	-0.202773	1.31077e-06	0.129553	0.00212713	-0.0554226	0.190326	-0.165135	8.63511e-05	-0.0080643	0.848986	-0.0448198	0.289694	-0.291556	1.9571e-12	-0.191369	5.09791e-06	-0.303193	2.26485e-13	-0.358889	<1E-15	-0.165571	8.26536e-05	-0.188358	7.20167e-06	-0.355065	<1E-15	-0.236248	1.52748e-08	-0.265909	1.61654e-10	-0.325796	2.66454e-15	-0.0886504	0.0359675	-0.0581686	0.169252	-0.365675	<1E-15	-0.155671	0.000217154
227	S_LDL_C_pct	0.134439	0.00142866	0.219439	1.56002e-07	0.129049	0.0022146	0.124547	0.00315474	0.232781	2.50337e-08	0.0824623	0.0511311	0.112792	0.00754635	0.239736	9.21976e-09	0.14762	0.00045706	0.17991	1.8445e-05	0.267647	1.21595e-10	0.261812	3.13718e-10	0.213246	3.51044e-07	0.157098	0.000189576	0.174214	3.39555e-05	0.252219	1.41825e-09	0.31618	1.82077e-14	0.278642	1.91291e-11	0.366596	<1E-15	-0.172851	3.91803e-05	0.190748	5.47669e-06	0.175319	3.02093e-05	0.068888	0.103423	0.246985	3.14815e-09
228	S_LDL_CE_pct	0.221164	1.23918e-07	0.273712	4.42915e-11	0.102224	0.0155201	0.302346	2.66009e-13	0.204159	1.1053e-06	-0.171204	4.6514e-05	0.0791467	0.0612474	0.114189	0.0068298	-0.0634783	0.133529	0.0231455	0.584672	0.262825	2.66581e-10	0.155883	0.000212829	0.377359	<1E-15	0.269897	8.38369e-11	0.102163	0.015583	0.127058	0.00259333	0.415694	<1E-15	0.286201	5.10925e-12	0.297935	6.07514e-13	0.252178	1.42724e-09	0.0065643	0.876826	-0.014945	0.724169	0.375108	<1E-15	0.190338	5.74141e-06
229	S_LDL_FC_pct	-0.0999271	0.0180132	-0.011951	0.777798	0.0944236	0.0254521	-0.220477	1.35842e-07	0.108369	0.0102789	0.336689	2.22045e-16	0.0517562	0.221383	0.194026	3.74148e-06	0.296605	7.77156e-13	0.220492	1.35582e-07	0.0706941	0.0946662	0.168281	6.28282e-05	-0.155929	0.000211898	-0.0987008	0.0194821	0.138454	0.00102009	0.201487	1.53375e-06	-0.0627006	0.138364	0.0435079	0.304058	0.139599	0.000925131	-0.542329	<1E-15	0.291361	2.02727e-12	0.291063	2.1394e-12	-0.341625	<1E-15	0.117713	0.00528589
230	S_LDL_TG_pct	-0.0406903	0.336474	-0.125381	0.00295699	-0.0530282	0.210222	0.175372	3.00392e-05	-0.153377	0.00026946	-0.278724	1.886e-11	-0.109144	0.00974458	-0.182405	1.4033e-05	-0.207157	7.61337e-07	-0.213964	3.19921e-07	-0.110486	0.00887717	-0.184088	1.1647e-05	-0.0143942	0.733944	0.139253	0.000952888	-0.101153	0.0166428	-0.177978	2.27361e-05	-0.106787	0.011451	-0.175183	3.06484e-05	-0.263678	2.32263e-10	0.598438	<1E-15	-0.188067	7.44448e-06	-0.197009	2.62993e-06	0.257543	6.18684e-10	-0.205059	9.88897e-07
231	XL_HDL_PL_pct	-0.0231245	0.585014	-0.0144613	0.732751	0.00835102	0.843684	-0.0449516	0.288277	0.142148	0.000742308	0.102244	0.0155001	0.109871	0.0092659	0.220409	1.37095e-07	0.0979846	0.0203874	0.0986093	0.0195958	0.154917	0.000233175	0.160299	0.000139216	-0.00996001	0.814072	0.115497	0.00621501	0.239441	9.62497e-09	0.223568	8.9634e-08	0.0427467	0.312605	0.00922894	0.827497	0.0355676	0.40087	-0.0632303	0.135057	0.0390492	0.356341	0.117389	0.00541331	0.129607	0.00211798	0.0691344	0.102192
232	XL_HDL_C_pct	0.0148298	0.72621	0.0343475	0.417231	-0.0797288	0.0593606	-0.0868856	0.039842	-0.085429	0.0433007	-0.00740641	0.861175	-0.0774673	0.0669712	-0.164832	8.90029e-05	-0.0548796	0.194712	-0.0479326	0.257463	-0.158271	0.000169422	-0.152867	0.000282584	-0.0144374	0.733174	-0.228373	4.6399e-08	-0.233897	2.13705e-08	-0.193941	3.77886e-06	-0.057315	0.175608	0.00523662	0.901596	0.00517198	0.902805	-0.218512	1.76413e-07	-0.0385914	0.362012	-0.097588	0.0209043	-0.249783	2.06019e-09	-0.0389335	0.357769
233	XL_HDL_CE_pct	0.102124	0.0156219	0.235047	1.81425e-08	-0.0020364	0.961651	0.0128322	0.76189	0.24615	3.56907e-09	0.126346	0.00274246	0.0553792	0.190675	0.213463	3.41372e-07	0.157838	0.000176607	0.152769	0.000285175	0.15552	0.00022027	0.209076	5.9801e-07	0.101905	0.0158474	0.00197443	0.962817	0.108094	0.0104746	0.210584	4.93826e-07	0.18622	9.17341e-06	0.191623	4.95013e-06	0.29416	1.21814e-12	-0.371214	<1E-15	0.130173	0.00202376	0.153748	0.000260262	-0.105611	0.0123978	0.199968	1.84423e-06
234	XL_HDL_FC_pct	-0.0626912	0.138423	-0.151231	0.000328826	-0.0885293	0.0362228	-0.129484	0.00213893	-0.35456	<1E-15	-0.0812542	0.0546425	-0.153089	0.000276785	-0.398376	<1E-15	-0.177329	2.4378e-05	-0.180693	1.69348e-05	-0.348179	<1E-15	-0.372185	<1E-15	-0.120729	0.00422246	-0.30984	6.32827e-14	-0.389817	<1E-15	-0.429233	<1E-15	-0.224964	7.4135e-08	-0.146274	0.000515753	-0.23499	1.8291e-08	0.0103185	0.807509	-0.147076	0.000479975	-0.247224	3.03672e-09	-0.237803	1.22077e-08	-0.204895	1.00922e-06
235	XL_HDL_TG_pct	0.0025644	0.951718	-0.053614	0.205222	0.102879	0.0148675	0.330019	1.11022e-15	-0.136948	0.00115865	-0.233329	2.31658e-08	-0.0658905	0.119361	-0.162453	0.00011272	-0.116534	0.00576355	-0.109314	0.00963062	-0.0156957	0.710919	-0.0552834	0.191444	0.0459732	0.277449	0.225002	7.37525e-08	-0.0751501	0.0755822	-0.137315	0.0011234	0.0127621	0.763153	-0.0421296	0.319647	-0.112179	0.00788173	0.627304	<1E-15	-0.04438	0.294457	-0.107762	0.010715	0.229806	3.80161e-08	-0.119275	0.00470813
236	L_HDL_PL_pct	-0.260086	4.13455e-10	-0.350696	<1E-15	0.0419796	0.321375	0.0671179	0.112617	-0.258577	5.25399e-10	-0.160227	0.0001402	-0.180587	1.71323e-05	-0.301474	3.13527e-13	-0.132674	0.0016521	-0.15462	0.000239811	-0.146693	0.000496778	-0.248914	2.35156e-09	-0.269114	9.54472e-11	0.0799937	0.0585178	-0.132537	0.00167075	-0.226536	5.97787e-08	-0.235914	1.60248e-08	-0.314204	2.68674e-14	-0.385554	<1E-15	0.27804	2.12121e-11	0.0121856	0.773553	-0.0876537	0.0381144	0.0466203	0.270735	-0.322194	5.32907e-15
237	L_HDL_C_pct	0.140942	0.000824155	0.244263	4.732e-09	-0.0753681	0.0747353	-0.172666	3.9946e-05	0.262829	2.66419e-10	0.193085	4.1768e-06	0.1379	0.00106918	0.28859	3.33822e-12	0.140188	0.00087953	0.140419	0.000862206	0.127545	0.00249547	0.194076	3.71957e-06	0.14303	0.000687275	-0.125203	0.00299826	0.129438	0.00214684	0.227448	5.27295e-08	0.147103	0.000478806	0.199597	1.9287e-06	0.28958	2.7951e-12	-0.460585	<1E-15	0.0182788	0.666013	0.108421	0.010242	-0.110938	0.00860097	0.242701	5.96561e-09
238	L_HDL_CE_pct	0.161158	0.00012802	0.270851	7.15399e-11	-0.15988	0.000145016	-0.228434	4.60056e-08	0.234148	2.0622e-08	0.132369	0.00169383	0.084087	0.046708	0.208882	6.12869e-07	0.0475658	0.261126	0.0663855	0.116604	0.0452678	0.284896	0.0859582	0.0420159	0.16297	0.000107112	-0.211613	4.33017e-07	0.037836	0.371491	0.136075	0.00124678	0.125939	0.00283124	0.180841	1.66628e-05	0.25525	8.86476e-10	-0.509405	<1E-15	-0.0639617	0.130591	0.0169588	0.688825	-0.147433	0.000464799	0.205621	9.22212e-07
239	L_HDL_FC_pct	0.00378513	0.928786	0.0354893	0.401909	0.259258	4.71677e-10	0.0928903	0.0279471	0.180708	1.69082e-05	0.324854	3.10862e-15	0.263854	2.25744e-10	0.399385	<1E-15	0.37492	<1E-15	0.315765	1.9762e-14	0.306894	1.1191e-13	0.460369	<1E-15	0.0140699	0.739717	0.213173	3.5438e-07	0.358954	<1E-15	0.375581	<1E-15	0.139585	0.000926236	0.164496	9.20471e-05	0.232096	2.75754e-08	-0.0774828	0.0669164	0.266694	1.42161e-10	0.346195	<1E-15	0.0391382	0.355245	0.241155	7.49095e-09
240	L_HDL_TG_pct	0.0204493	0.629175	-0.0764427	0.0706737	0.101869	0.0158851	0.252982	1.26078e-09	-0.208688	6.28034e-07	-0.195138	3.28259e-06	-0.0648524	0.125307	-0.213958	3.20173e-07	-0.124725	0.00311174	-0.104817	0.0130754	-0.067621	0.109941	-0.0997982	0.0181629	0.0333362	0.431086	0.15401	0.000253958	-0.0979511	0.0204306	-0.181032	1.63188e-05	-0.0157906	0.709252	-0.0317658	0.453119	-0.125168	0.00300638	0.585204	<1E-15	-0.0497443	0.23989	-0.113795	0.00702548	0.17348	3.66809e-05	-0.108174	0.010417
241	M_HDL_PL_pct	-0.194521	3.53017e-06	-0.332666	6.66134e-16	-0.0488501	0.248455	0.11393	0.00695815	-0.334928	4.44089e-16	-0.222836	9.89648e-08	-0.148531	0.000420898	-0.344486	<1E-15	-0.258092	5.67284e-10	-0.196532	2.78358e-06	-0.204962	1.0008e-06	-0.297729	6.31051e-13	-0.239098	1.01182e-08	-0.00898452	0.831996	-0.233039	2.41381e-08	-0.36903	<1E-15	-0.280476	1.39373e-11	-0.313675	2.9754e-14	-0.456625	<1E-15	0.483961	<1E-15	-0.225592	6.80373e-08	-0.292155	1.75548e-12	0.0672613	0.111849	-0.378629	<1E-15
242	M_HDL_C_pct	0.0988013	0.019358	0.228304	4.68443e-08	-0.0313347	0.459277	-0.222514	1.03358e-07	0.28243	9.92051e-12	0.231686	2.92142e-08	0.109123	0.00975876	0.280516	1.38392e-11	0.208282	6.61005e-07	0.158932	0.000158962	0.124605	0.00314077	0.196898	2.665e-06	0.113675	0.00708639	-0.107024	0.0112678	0.15589	0.000212694	0.277202	2.44857e-11	0.156732	0.000196318	0.190885	5.39089e-06	0.320848	7.10543e-15	-0.617768	<1E-15	0.156513	0.000200467	0.217315	2.06578e-07	-0.158154	0.000171334	0.261228	3.44504e-10
243	M_HDL_CE_pct	0.112527	0.00768975	0.2216	1.16885e-07	-0.138117	0.00104969	-0.325054	3.10862e-15	0.193776	3.85256e-06	0.181383	1.57032e-05	0.0446548	0.291475	0.143478	0.000660752	0.0903011	0.0326381	0.0696144	0.0998267	-0.0134552	0.750704	0.0386007	0.361896	0.100106	0.0178069	-0.269277	9.29179e-11	0.00329581	0.937972	0.107176	0.0111519	0.0871467	0.0392474	0.148353	0.000427766	0.237999	1.1867e-08	-0.673273	<1E-15	0.0352867	0.404602	0.0840546	0.0467929	-0.250844	1.75184e-09	0.193829	3.82877e-06
244	M_HDL_FC_pct	0.0261016	0.53763	0.158163	0.000171185	0.315828	1.95399e-14	0.209147	5.92628e-07	0.418498	<1E-15	0.260053	4.15639e-10	0.240434	8.32531e-09	0.562054	<1E-15	0.463526	<1E-15	0.346828	<1E-15	0.501713	<1E-15	0.602514	<1E-15	0.121722	0.00391696	0.464852	<1E-15	0.544053	<1E-15	0.656675	<1E-15	0.307001	1.0969e-13	0.238111	1.16768e-08	0.412938	<1E-15	-0.0981915	0.0201221	0.438487	<1E-15	0.516745	<1E-15	0.226457	6.04354e-08	0.352337	<1E-15
245	M_HDL_TG_pct	-0.0181763	0.667775	-0.128372	0.00233732	0.0975512	0.0209528	0.288933	3.13904e-12	-0.209914	5.37771e-07	-0.214917	2.82709e-07	-0.0609281	0.149885	-0.199606	1.92649e-06	-0.14584	0.000536128	-0.108213	0.0103893	-0.0462972	0.274073	-0.0914635	0.0304549	-0.00409563	0.922961	0.192262	4.59691e-06	-0.0777426	0.0660036	-0.176389	2.69576e-05	-0.0431139	0.308461	-0.0786908	0.0627597	-0.184189	1.15164e-05	0.665381	<1E-15	-0.0850547	0.0442293	-0.140213	0.000877609	0.216828	2.20232e-07	-0.149371	0.000389972
246	S_HDL_PL_pct	-0.281187	1.23193e-11	-0.295442	9.62785e-13	0.00364458	0.931423	0.0352354	0.405287	-0.04068	0.336597	-0.15435	0.000245974	-0.0897801	0.0336595	-0.0021445	0.959616	-0.077548	0.0666864	-0.129415	0.00215074	0.0685391	0.105187	-0.0936988	0.0266064	-0.182219	1.4324e-05	0.276473	2.77305e-11	0.119567	0.00460676	0.0747639	0.0771014	-0.135059	0.00135713	-0.294755	1.09246e-12	-0.300285	3.91909e-13	0.271608	6.30498e-11	-0.00524271	0.901483	-0.0154452	0.715331	0.320294	7.99361e-15	-0.250627	1.81092e-09
247	S_HDL_C_pct	0.203036	1.26922e-06	0.288154	3.60867e-12	-0.0510071	0.228151	-0.190102	5.89973e-06	0.180288	1.77003e-05	0.222666	1.01254e-07	0.0986978	0.0194858	0.136052	0.00124924	0.141916	0.000757396	0.155611	0.000218389	0.0187308	0.658272	0.126653	0.00267713	0.159319	0.00015312	-0.251122	1.67867e-09	0.00384076	0.927742	0.0875341	0.038379	0.161899	0.000119043	0.272527	5.4055e-11	0.341681	<1E-15	-0.566927	<1E-15	0.0749212	0.0764794	0.109677	0.0093911	-0.283931	7.62679e-12	0.272625	5.31699e-11
248	S_HDL_CE_pct	0.135247	0.00133604	0.218252	1.82581e-07	-0.159565	0.000149507	-0.26432	2.0932e-10	0.111274	0.00840086	0.121008	0.00413433	0.00974245	0.818062	0.0175269	0.678972	0.00770673	0.855607	0.0373007	0.378301	-0.0811936	0.054824	-0.0498039	0.239326	0.102649	0.0150945	-0.33298	4.44089e-16	-0.113567	0.00714126	-0.0506495	0.231433	0.0677506	0.10926	0.15714	0.000188815	0.19638	2.83405e-06	-0.572101	<1E-15	-0.0276214	0.514205	-0.02263	0.593067	-0.292093	1.77502e-12	0.136388	0.00121453
249	S_HDL_FC_pct	0.206006	8.79119e-07	0.240275	8.52165e-09	0.332216	6.66134e-16	0.196119	2.92327e-06	0.225144	7.23365e-08	0.322059	5.55112e-15	0.285357	5.9317e-12	0.402097	<1E-15	0.425984	<1E-15	0.369166	<1E-15	0.315051	2.26485e-14	0.565354	<1E-15	0.165938	7.96625e-05	0.213524	3.38659e-07	0.335478	4.44089e-16	0.402388	<1E-15	0.274607	3.80753e-11	0.341178	<1E-15	0.431208	<1E-15	-0.0381329	0.367748	0.326886	2.22045e-15	0.410863	<1E-15	-0.0180546	0.669868	0.42343	<1E-15
250	S_HDL_TG_pct	-0.0197366	0.641177	-0.144643	0.000596288	0.0774803	0.066925	0.275644	3.19338e-11	-0.244508	4.56237e-09	-0.185311	1.01602e-05	-0.0526706	0.213318	-0.219291	1.59099e-07	-0.143061	0.000685373	-0.100138	0.0177708	-0.0982711	0.020021	-0.0957651	0.0234291	-0.0438094	0.300716	0.123969	0.00329868	-0.129325	0.00216634	-0.225744	6.6642e-08	-0.101584	0.0161832	-0.106179	0.0119324	-0.22031	1.38919e-07	0.63555	<1E-15	-0.127249	0.00255453	-0.168073	6.41723e-05	0.129128	0.00220057	-0.17142	4.5486e-05
[truncated: 30 more columns]

## Sheet: S6
S6: Spearman correlation (rho) of NMR biomarkers and lipid class totals at 12 months
	LC/MS lipid class	Sph		S1P		dhCer		Cer		C1P		MHC		DHC		THC		GM3		GM1		Sulfatide		SM		PA		PC		PC(O)		PC(P)		LPC		LPC(O)		LPC(P)		PE		PE(O)		PE(P)		LPE		LPE(P)
#	NMR biomarker	rho	p	rho	p	rho	p	rho	p	rho	p	rho	p	rho	p	rho	p	rho	p	rho	p	rho	p	rho	p	rho	p	rho	p	rho	p	rho	p	rho	p	rho	p	rho	p	rho	p	rho	p	rho	p	rho	p	rho	p
1	XXL_VLDL_P	-0.181143	7.80517e-07	-0.272429	5.88418e-14	0.15607	2.16492e-05	0.387801	<1E-15	-0.10163	0.00585407	-0.252531	3.84226e-12	-0.0175036	0.635897	-0.0327554	0.375537	0.0229353	0.534998	0.0153169	0.678662	0.134105	0.000268949	0.125701	0.000641841	-0.123815	0.000774674	0.487843	<1E-15	0.102464	0.00545945	0.0578618	0.117289	0.0550147	0.136469	-0.0985627	0.00753419	-0.121734	0.000950644	0.630915	<1E-15	0.0477361	0.196419	-0.0393838	0.286605	0.374599	<1E-15	-0.145932	7.24227e-05
2	XXL_VLDL_L	-0.17747	1.30919e-06	-0.269265	1.17018e-13	0.157273	1.86639e-05	0.38991	<1E-15	-0.101602	0.00586781	-0.253205	3.35465e-12	-0.0159709	0.665756	-0.0334687	0.365223	0.0241451	0.513673	0.0156357	0.672358	0.134854	0.000248272	0.127338	0.000543987	-0.120258	0.001097	0.489292	<1E-15	0.102326	0.00552301	0.0568294	0.123984	0.0572599	0.121156	-0.0959597	0.00928561	-0.11983	0.0011432	0.634876	<1E-15	0.0469286	0.204105	-0.0405253	0.272857	0.376199	<1E-15	-0.143705	9.34579e-05
3	XXL_VLDL_PL	-0.164844	7.15077e-06	-0.255084	2.29194e-12	0.163366	8.65257e-06	0.397689	<1E-15	-0.0915113	0.0131293	-0.261712	5.83533e-13	-0.017073	0.644228	-0.023168	0.53086	0.0266768	0.470518	0.0213036	0.564448	0.140731	0.000130606	0.141719	0.000116947	-0.100494	0.00643234	0.503029	<1E-15	0.111042	0.00259023	0.0679015	0.0659735	0.0744622	0.0437244	-0.0821152	0.0261037	-0.104671	0.00452901	0.649015	<1E-15	0.0573114	0.120822	-0.0290922	0.431281	0.389308	<1E-15	-0.12986	0.000420001
4	XXL_VLDL_C	-0.1233	0.000815186	-0.223969	8.48136e-10	0.173563	2.2434e-06	0.411305	<1E-15	-0.10198	0.00568564	-0.245191	1.64415e-11	0.0162341	0.660588	-0.0412644	0.264199	0.0480216	0.193753	0.024729	0.50354	0.142542	0.00010661	0.150086	4.45689e-05	-0.0867894	0.0186845	0.490523	<1E-15	0.106414	0.00389801	0.0468579	0.204789	0.0836345	0.0234532	-0.0523629	0.156427	-0.0886281	0.0163153	0.657376	<1E-15	0.0306266	0.407371	-0.0557905	0.131018	0.37832	<1E-15	-0.107827	0.00344626
5	XXL_VLDL_CE	-0.115626	0.00170229	-0.217504	2.61518e-09	0.185731	4.03133e-07	0.413401	<1E-15	-0.0967534	0.00871661	-0.218733	2.11691e-09	0.0418479	0.257498	-0.0342562	0.354044	0.0710595	0.0543137	0.0398537	0.28089	0.151023	3.98765e-05	0.171442	2.99007e-06	-0.0955168	0.00961731	0.481418	<1E-15	0.116034	0.00163873	0.0512008	0.165839	0.0806429	0.0289146	-0.0417865	0.258197	-0.0816499	0.0269654	0.627622	<1E-15	0.0341987	0.354853	-0.0560192	0.129443	0.350302	<1E-15	-0.0992622	0.00711697
6	XXL_VLDL_FC	-0.136702	0.000203413	-0.234352	1.29244e-10	0.153749	2.87397e-05	0.3968	<1E-15	-0.107984	0.00339911	-0.272997	5.19584e-14	-0.0235612	0.52391	-0.0524454	0.155774	0.0143684	0.69755	0.0028371	0.938836	0.12498	0.000689881	0.118668	0.00127777	-0.0818307	0.0266277	0.489409	<1E-15	0.0876608	0.0175266	0.0385222	0.297287	0.080039	0.0301408	-0.0705547	0.0560531	-0.101958	0.00569603	0.675131	<1E-15	0.0293589	0.427068	-0.0536318	0.146617	0.398833	<1E-15	-0.120606	0.00106076
7	XXL_VLDL_TG	-0.189923	2.17226e-07	-0.27906	1.35447e-14	0.151291	3.86216e-05	0.381264	<1E-15	-0.102878	0.00527291	-0.251905	4.35785e-12	-0.024138	0.513797	-0.0331719	0.369493	0.0190627	0.606119	0.0130624	0.723861	0.132508	0.000318543	0.118342	0.00131817	-0.133074	0.000300061	0.483053	<1E-15	0.0991615	0.00717571	0.0581174	0.115675	0.0499056	0.176823	-0.105802	0.00410971	-0.12677	0.000576239	0.620575	<1E-15	0.0484058	0.190208	-0.0377825	0.306667	0.371712	<1E-15	-0.151644	3.70283e-05
8	XL_VLDL_P	-0.138815	0.000161485	-0.222606	1.0786e-09	0.159865	1.35039e-05	0.414831	<1E-15	-0.122105	0.000916749	-0.27195	6.52811e-14	-0.0281827	0.445828	-0.056978	0.123002	0.0170389	0.64489	-0.000303156	0.993458	0.123875	0.000770133	0.106519	0.0038627	-0.0821973	0.0259541	0.489606	<1E-15	0.0741818	0.0445256	0.0256752	0.487348	0.0886326	0.0163097	-0.0660372	0.073774	-0.0974597	0.00823663	0.666982	<1E-15	0.012946	0.726223	-0.0710947	0.054194	0.405924	<1E-15	-0.120388	0.00108329
9	XL_VLDL_L	-0.138565	0.000165984	-0.222809	1.04082e-09	0.160555	1.23789e-05	0.415578	<1E-15	-0.120543	0.00106728	-0.271065	7.90479e-14	-0.0260273	0.481394	-0.0556759	0.131812	0.0190789	0.605813	0.00165778	0.964237	0.125718	0.000640726	0.109577	0.00295291	-0.0820967	0.0261374	0.491085	<1E-15	0.07674	0.0376545	0.0276117	0.455102	0.0884997	0.0164717	-0.0653481	0.0768417	-0.096817	0.00867235	0.667497	<1E-15	0.0141512	0.701901	-0.0700282	0.0579164	0.404695	<1E-15	-0.119983	0.00112645
10	XL_VLDL_PL	-0.134811	0.000249421	-0.219847	1.74593e-09	0.179144	1.03563e-06	0.431027	<1E-15	-0.106134	0.00399361	-0.263693	3.84803e-13	-0.0061269	0.868384	-0.0327341	0.375848	0.0401441	0.277397	0.0223541	0.545397	0.14564	7.49062e-05	0.143087	0.000100244	-0.0784984	0.0334725	0.510494	<1E-15	0.0998177	0.00680051	0.0506954	0.170063	0.0958218	0.00938777	-0.058715	0.111972	-0.0869993	0.0183996	0.670194	<1E-15	0.0344704	0.35104	-0.0515777	0.162741	0.406826	<1E-15	-0.111929	0.00239092
11	XL_VLDL_C	-0.130545	0.000391214	-0.218695	2.13097e-09	0.159729	1.37377e-05	0.410223	<1E-15	-0.115391	0.00173992	-0.258457	1.14819e-12	-0.00791578	0.830472	-0.0537218	0.14594	0.0298959	0.418658	0.0123455	0.738445	0.134248	0.000264865	0.124322	0.000736701	-0.0856718	0.0202669	0.486605	<1E-15	0.0897458	0.0150076	0.0333345	0.36715	0.0863338	0.0193159	-0.054242	0.14207	-0.0883422	0.0166653	0.661624	<1E-15	0.0124959	0.735379	-0.0712146	0.0537883	0.386967	<1E-15	-0.112864	0.00219624
12	XL_VLDL_CE	-0.13126	0.000363121	-0.219706	1.78922e-09	0.14836	5.46157e-05	0.396813	<1E-15	-0.131041	0.000371519	-0.251557	4.67248e-12	-0.0112301	0.761324	-0.0741003	0.0447609	0.0211844	0.566629	0.00197635	0.957371	0.119714	0.00115601	0.100706	0.00632087	-0.0928702	0.011828	0.463586	<1E-15	0.0720908	0.0508995	0.0102893	0.780786	0.0772328	0.0364399	-0.0553725	0.133934	-0.0951436	0.00990489	0.650355	<1E-15	-0.0082118	0.824234	-0.0908267	0.0138315	0.371815	<1E-15	-0.117937	0.00136983
13	XL_VLDL_FC	-0.127305	0.000545809	-0.213422	5.23013e-09	0.177146	1.36948e-06	0.426679	<1E-15	-0.0959634	0.0092829	-0.26224	5.22249e-13	-0.0012176	0.973729	-0.025857	0.48427	0.0436037	0.238049	0.0272775	0.460581	0.151578	3.73198e-05	0.154563	2.60345e-05	-0.074854	0.042625	0.514234	<1E-15	0.110549	0.00270746	0.0622234	0.092077	0.099473	0.00699535	-0.0509715	0.167745	-0.0783074	0.0339066	0.669459	<1E-15	0.0407247	0.270502	-0.0442433	0.231228	0.405592	<1E-15	-0.103655	0.00493779
14	XL_VLDL_TG	-0.140209	0.000138416	-0.223088	9.90955e-10	0.156729	1.99621e-05	0.411341	<1E-15	-0.125633	0.000646235	-0.274698	3.57492e-14	-0.0360373	0.329565	-0.0606373	0.100689	0.0108923	0.768295	-0.00652385	0.859942	0.118526	0.00129527	0.0971362	0.00845343	-0.0815282	0.0271948	0.485197	<1E-15	0.0669998	0.0696574	0.0209977	0.570053	0.0882401	0.016792	-0.0689323	0.0619599	-0.0999145	0.0067467	0.664853	<1E-15	0.0100589	0.785574	-0.0735945	0.0462441	0.408769	<1E-15	-0.121989	0.000927213
15	L_VLDL_P	-0.111803	0.00241833	-0.193416	1.28382e-07	0.142484	0.00010731	0.423556	<1E-15	-0.156245	2.1189e-05	-0.287032	2.22045e-15	-0.0426339	0.248659	-0.0876502	0.0175402	0.00661828	0.857936	-0.0396572	0.28327	0.115669	0.00169543	0.0681315	0.0650599	-0.0467499	0.205835	0.456096	<1E-15	0.0315032	0.394072	-0.0277416	0.452983	0.0991084	0.0072069	-0.0498409	0.177386	-0.0953113	0.00977473	0.686114	<1E-15	-0.0238945	0.518053	-0.107518	0.00354086	0.416843	<1E-15	-0.112452	0.00228024
16	L_VLDL_L	-0.108577	0.00322637	-0.19123	1.78627e-07	0.144959	8.09942e-05	0.426073	<1E-15	-0.154391	2.65838e-05	-0.286711	2.22045e-15	-0.0401449	0.277388	-0.0861329	0.0196004	0.00852815	0.81758	-0.0374275	0.311237	0.117704	0.00140037	0.0718553	0.0516627	-0.0448551	0.224834	0.458252	<1E-15	0.0346803	0.348114	-0.0256111	0.488437	0.102448	0.00546704	-0.045837	0.214838	-0.0917525	0.0128894	0.688232	<1E-15	-0.0225828	0.541293	-0.106509	0.00386597	0.418379	<1E-15	-0.109443	0.00298833
17	L_VLDL_PL	-0.0972368	0.0083855	-0.182052	6.85715e-07	0.16108	1.15836e-05	0.441772	<1E-15	-0.148006	5.69291e-05	-0.278242	1.62093e-14	-0.0220695	0.550527	-0.0726422	0.0491486	0.0262269	0.478038	-0.0233991	0.526769	0.128366	0.000489824	0.0959845	0.0092673	-0.0372679	0.313306	0.466384	<1E-15	0.0465954	0.207339	-0.0176765	0.632563	0.109401	0.00299938	-0.0363967	0.324761	-0.0833914	0.0238609	0.693973	<1E-15	-0.0157236	0.670624	-0.0988895	0.00733665	0.418765	<1E-15	-0.100048	0.00667287
18	L_VLDL_C	-0.0825235	0.0253672	-0.171853	2.8289e-06	0.154086	2.75884e-05	0.435568	<1E-15	-0.144659	8.38213e-05	-0.277799	1.77636e-14	-0.0189578	0.608102	-0.0812469	0.0277315	0.0207047	0.575449	-0.0227843	0.53769	0.130922	0.000376169	0.0910116	0.0136386	-0.0290368	0.432159	0.461493	<1E-15	0.0530987	0.15068	-0.015794	0.669237	0.125676	0.000643433	-0.0118246	0.749102	-0.0633763	0.0861955	0.693356	<1E-15	-0.0202683	0.583528	-0.104331	0.00466241	0.419381	<1E-15	-0.0859492	0.0198635
19	L_VLDL_CE	-0.0680878	0.0652325	-0.159441	1.4243e-05	0.146547	6.74532e-05	0.424121	<1E-15	-0.151008	3.99503e-05	-0.262344	5.11147e-13	-0.0120532	0.744421	-0.0942387	0.0106343	0.0207727	0.574195	-0.0232812	0.528855	0.128118	0.000502429	0.0773791	0.0360858	-0.0254558	0.491077	0.433534	<1E-15	0.0461913	0.211311	-0.032009	0.386519	0.131778	0.000343947	0.00869133	0.814153	-0.0512811	0.165175	0.671677	<1E-15	-0.0373898	0.311725	-0.117112	0.00148095	0.401598	<1E-15	-0.0749071	0.0424779
20	L_VLDL_FC	-0.0958395	0.0093746	-0.181637	7.27579e-07	0.160002	1.32737e-05	0.441687	<1E-15	-0.135802	0.000224217	-0.289528	1.33227e-15	-0.0249883	0.499074	-0.0668954	0.0700945	0.0214964	0.560928	-0.0220459	0.550953	0.133055	0.000300679	0.105174	0.00433797	-0.0307273	0.405829	0.484941	<1E-15	0.0599782	0.104451	0.000975748	0.978946	0.119182	0.00121656	-0.0318373	0.389074	-0.07478	0.0428309	0.706736	<1E-15	-0.00255795	0.944844	-0.0884067	0.0165858	0.433461	<1E-15	-0.0946644	0.0102854
21	L_VLDL_TG	-0.121774	0.000946959	-0.200815	4.08169e-08	0.134189	0.000266541	0.414201	<1E-15	-0.15874	1.55499e-05	-0.291354	8.88178e-16	-0.0527765	0.153176	-0.0906265	0.0140429	-0.00098239	0.978803	-0.0473266	0.20029	0.108859	0.00314694	0.0569651	0.123087	-0.0527411	0.153452	0.451688	<1E-15	0.0221655	0.548795	-0.0317318	0.390649	0.0896809	0.0150808	-0.0628803	0.0886877	-0.105753	0.00412718	0.680764	<1E-15	-0.0251198	0.496818	-0.109749	0.00290809	0.414211	<1E-15	-0.12186	0.000938999
22	M_VLDL_P	-0.090958	0.0136942	-0.171896	2.81269e-06	0.152287	3.428e-05	0.44201	<1E-15	-0.167459	5.08141e-06	-0.268184	1.47882e-13	-0.0214253	0.562224	-0.0853499	0.0207438	0.0274832	0.457204	-0.0241576	0.513454	0.119284	0.00120475	0.0866992	0.0188081	-0.0398077	0.281446	0.435241	<1E-15	0.0293663	0.426951	-0.0402995	0.27554	0.107248	0.00362516	-0.0239969	0.51626	-0.0798414	0.0305515	0.671051	<1E-15	-0.0426551	0.248424	-0.116562	0.00155958	0.38914	<1E-15	-0.0999984	0.00670033
23	M_VLDL_L	-0.0846996	0.021737	-0.166634	5.66272e-06	0.15864	1.57446e-05	0.44805	<1E-15	-0.162707	9.41537e-06	-0.265394	2.6823e-13	-0.014712	0.690685	-0.0791456	0.0320363	0.034754	0.34709	-0.0182938	0.620726	0.12537	0.000663532	0.0974025	0.00827461	-0.0349757	0.344021	0.440243	<1E-15	0.0374413	0.311059	-0.0343542	0.352668	0.114314	0.00192261	-0.015676	0.671564	-0.0722512	0.0503847	0.673478	<1E-15	-0.0382885	0.30023	-0.112222	0.00232835	0.391931	<1E-15	-0.0926437	0.0120366
24	M_VLDL_PL	-0.0692159	0.0608918	-0.150574	4.20624e-05	0.177397	1.32249e-06	0.464318	<1E-15	-0.15526	2.39111e-05	-0.255134	2.26885e-12	0.00335673	0.927662	-0.0619551	0.0934904	0.0526293	0.154327	-0.0027615	0.940463	0.139451	0.000150554	0.124328	0.000736243	-0.0199488	0.589477	0.447616	<1E-15	0.0531617	0.150195	-0.0225778	0.541383	0.127615	0.000528861	0.00198784	0.957123	-0.0560786	0.129037	0.676596	<1E-15	-0.0284909	0.440867	-0.101297	0.00601826	0.391798	<1E-15	-0.0755127	0.0408296
25	M_VLDL_C	-0.0241944	0.512814	-0.108635	0.00320986	0.214298	4.51229e-09	0.490551	<1E-15	-0.113162	0.00213714	-0.229695	3.03891e-10	0.0539211	0.144448	-0.0167626	0.650263	0.104144	0.00473699	0.0427255	0.247643	0.181968	6.93956e-07	0.195195	9.7857e-08	0.00591787	0.872836	0.46691	<1E-15	0.108112	0.00336095	0.0259473	0.482743	0.177196	1.36006e-06	0.0628949	0.0886135	0.00378238	0.918519	0.658227	<1E-15	0.00632027	0.86427	-0.0690038	0.0616892	0.397187	<1E-15	-0.0204763	0.579671
26	M_VLDL_CE	0.0024891	0.946326	-0.0748436	0.042654	0.239888	4.56568e-11	0.492726	<1E-15	-0.0736044	0.0462147	-0.181059	7.89893e-07	0.10697	0.00371435	0.0299531	0.417766	0.155073	2.44642e-05	0.0941555	0.0107037	0.21685	2.92516e-09	0.255444	2.13007e-12	0.0123302	0.738758	0.45372	<1E-15	0.155338	2.36837e-05	0.0679729	0.0656887	0.199158	5.29617e-08	0.107598	0.0035161	0.0489427	0.185333	0.587521	<1E-15	0.0383988	0.298839	-0.0361042	0.328667	0.358017	<1E-15	0.0206253	0.576915
27	M_VLDL_FC	-0.0531738	0.150102	-0.139058	0.000157216	0.170506	3.3907e-06	0.458366	<1E-15	-0.151167	3.91977e-05	-0.268398	1.4122e-13	-0.00487423	0.895118	-0.0699156	0.0583218	0.0415502	0.260901	-0.0139507	0.705927	0.130483	0.000393735	0.116447	0.00157659	0.00114959	0.975196	0.453098	<1E-15	0.0502401	0.173936	-0.0223828	0.544882	0.14394	9.09955e-05	0.0129946	0.725236	-0.0439568	0.234266	0.697144	<1E-15	-0.0294129	0.426217	-0.100861	0.00623986	0.415775	<1E-15	-0.0626644	0.0897901
28	M_VLDL_TG	-0.117364	0.00144624	-0.195655	9.11812e-08	0.121555	0.000967389	0.411728	<1E-15	-0.185602	4.10736e-07	-0.278955	1.37668e-14	-0.0509178	0.168194	-0.11233	0.00230558	-0.00447716	0.903619	-0.0517955	0.160971	0.0911934	0.0134513	0.0416664	0.259569	-0.0597113	0.106006	0.413759	<1E-15	-0.00157875	0.965941	-0.0643377	0.0815259	0.0761061	0.0392672	-0.0590614	0.109868	-0.112384	0.00229434	0.661578	<1E-15	-0.0604415	0.101795	-0.131603	0.000350333	0.377668	<1E-15	-0.129456	0.000437917
29	S_VLDL_P	0.0414092	0.262524	-0.0374951	0.310363	0.211564	7.13722e-09	0.479749	<1E-15	-0.11599	0.00164544	-0.182978	6.00506e-07	0.0763789	0.0385661	-0.0118908	0.747746	0.111462	0.0024942	0.0487392	0.18717	0.171002	3.17241e-06	0.200565	4.24573e-08	0.0689503	0.0618917	0.387605	<1E-15	0.100999	0.00616929	0.00270804	0.941613	0.20552	1.92485e-08	0.126457	0.000594797	0.0594209	0.107718	0.617547	<1E-15	-0.0249461	0.4998	-0.0576702	0.118509	0.357662	<1E-15	0.0320069	0.386552
30	S_VLDL_L	0.0518033	0.160907	-0.0252625	0.494375	0.22351	9.19796e-10	0.486281	<1E-15	-0.103159	0.00514948	-0.170791	3.26377e-06	0.0912842	0.0133586	0.00485672	0.895493	0.127893	0.00051408	0.0648688	0.079036	0.182633	6.30954e-07	0.222719	1.05739e-09	0.0768684	0.0373349	0.391377	<1E-15	0.116196	0.00161411	0.0177605	0.630949	0.215222	3.85946e-09	0.140494	0.0001341	0.0741373	0.0446539	0.607228	<1E-15	-0.0129705	0.725725	-0.0443638	0.229959	0.352155	<1E-15	0.0467556	0.20578
31	S_VLDL_PL	0.0826738	0.0251004	0.0101297	0.784101	0.237041	7.82168e-11	0.485341	<1E-15	-0.0848209	0.0215486	-0.170496	3.39524e-06	0.0856642	0.020278	0.00869562	0.814063	0.116754	0.00153175	0.056275	0.1277	0.187821	2.96696e-07	0.22413	8.24331e-10	0.118775	0.0012648	0.394508	<1E-15	0.12125	0.000996498	0.0269772	0.465533	0.254761	2.44782e-12	0.173315	2.32023e-06	0.108994	0.00310961	0.604675	<1E-15	0.00151324	0.967354	-0.0244703	0.508016	0.374232	<1E-15	0.079571	0.0311214
32	S_VLDL_C	0.0866821	0.0188316	0.0316663	0.391627	0.280409	9.99201e-15	0.480937	<1E-15	0.00446914	0.903791	-0.0583686	0.114107	0.201095	3.9049e-08	0.135007	0.000244219	0.243521	2.27405e-11	0.188498	2.68465e-07	0.262344	5.11147e-13	0.374912	<1E-15	0.0806704	0.0288599	0.376393	<1E-15	0.223296	9.55219e-10	0.135264	0.000237591	0.234147	1.3425e-10	0.203817	2.53175e-08	0.150654	4.16675e-05	0.441049	<1E-15	0.0866212	0.0189155	0.0529356	0.151939	0.246575	1.25453e-11	0.12537	0.000663535
33	S_VLDL_CE	0.0643011	0.0817	0.0272448	0.461118	0.278653	1.46549e-14	0.436105	<1E-15	0.0398851	0.280511	0.00416865	0.910231	0.233506	1.51159e-10	0.175083	1.82174e-06	0.276335	2.4869e-14	0.237144	7.67235e-11	0.269872	1.02585e-13	0.413321	<1E-15	0.0364298	0.324321	0.333999	<1E-15	0.246856	1.18714e-11	0.170425	3.42788e-06	0.192032	1.58309e-07	0.186113	3.8126e-07	0.141904	0.000114545	0.312011	<1E-15	0.120937	0.00102723	0.0821544	0.0260321	0.151152	3.92694e-05	0.122051	0.000921657
34	S_VLDL_FC	0.103242	0.00511352	0.0304029	0.410807	0.246347	1.31193e-11	0.48811	<1E-15	-0.0669181	0.0699992	-0.15587	2.21882e-05	0.111371	0.00251464	0.0381156	0.302419	0.148218	5.55337e-05	0.0805112	0.0291783	0.199744	4.83119e-08	0.260701	7.20757e-13	0.133937	0.000273802	0.39594	<1E-15	0.144727	8.31749e-05	0.0508968	0.16837	0.266527	2.10942e-13	0.1956	9.19557e-08	0.133706	0.000280624	0.599365	<1E-15	0.0106477	0.773355	-0.0105851	0.774653	0.368595	<1E-15	0.104729	0.00450661
35	S_VLDL_TG	-0.00212719	0.954121	-0.0841123	0.0226693	0.145776	7.37357e-05	0.425265	<1E-15	-0.170752	3.28055e-06	-0.231739	2.0927e-10	0.00409672	0.911774	-0.0922971	0.0123622	0.0303766	0.411212	-0.0248145	0.502066	0.100844	0.00624884	0.0883506	0.016655	0.0395975	0.283997	0.351998	<1E-15	0.0231026	0.532022	-0.0678144	0.0663222	0.154492	2.62581e-05	0.0589008	0.11084	-0.00750139	0.839223	0.644737	<1E-15	-0.0857724	0.0201198	-0.114786	0.00184056	0.372096	<1E-15	-0.0312751	0.397507
36	XS_VLDL_P	0.14075	0.00013033	0.0829541	0.0246099	0.344098	<1E-15	0.466968	<1E-15	0.0728519	0.0484963	-0.00505966	0.891153	0.255516	2.09921e-12	0.21537	3.76369e-09	0.298796	<1E-15	0.23909	5.31315e-11	0.259545	9.166e-13	0.483001	<1E-15	0.117616	0.00141216	0.358044	<1E-15	0.252624	3.77165e-12	0.186718	3.48959e-07	0.251039	5.18341e-12	0.214324	4.49283e-09	0.178974	1.06073e-06	0.384001	<1E-15	0.135506	0.000231482	0.127829	0.00051748	0.225758	6.17311e-10	0.178396	1.15032e-06
37	XS_VLDL_L	0.13118	0.000366166	0.0829467	0.0246226	0.344623	<1E-15	0.45569	<1E-15	0.0915601	0.0130804	0.00745663	0.840169	0.259894	8.52651e-13	0.235285	1.08653e-10	0.307821	<1E-15	0.252771	3.66152e-12	0.266714	2.02505e-13	0.500965	<1E-15	0.104476	0.00460501	0.354811	<1E-15	0.265771	2.47802e-13	0.209434	1.01591e-08	0.241642	3.26534e-11	0.20837	1.21023e-08	0.180736	8.27005e-07	0.345074	<1E-15	0.155369	2.35933e-05	0.143357	9.72195e-05	0.200458	4.31798e-08	0.177651	1.27663e-06
38	XS_VLDL_PL	0.0840278	0.0228062	0.0737342	0.0458303	0.342485	<1E-15	0.402369	<1E-15	0.129901	0.000418261	0.0736044	0.0462147	0.287557	1.77636e-15	0.286679	2.22045e-15	0.340847	<1E-15	0.294989	4.44089e-16	0.263868	3.70814e-13	0.537595	<1E-15	0.0607753	0.099915	0.294295	4.44089e-16	0.279133	1.33227e-14	0.241449	3.38845e-11	0.177583	1.28879e-06	0.161284	1.12882e-05	0.151152	3.92672e-05	0.177623	1.28157e-06	0.195687	9.07394e-08	0.17374	2.18968e-06	0.0852581	0.0208816	0.153493	2.96433e-05
39	XS_VLDL_C	0.106636	0.00382358	0.0759001	0.0398037	0.330757	<1E-15	0.398327	<1E-15	0.150331	4.32977e-05	0.0362185	0.327137	0.248208	9.09695e-12	0.27702	2.13163e-14	0.307726	<1E-15	0.273368	4.79616e-14	0.278138	1.66533e-14	0.519817	<1E-15	0.063221	0.0869696	0.342302	<1E-15	0.294493	4.44089e-16	0.266083	2.31815e-13	0.220574	1.53874e-09	0.192467	1.48256e-07	0.187281	3.21235e-07	0.234208	1.32723e-10	0.206583	1.62015e-08	0.179871	9.3472e-07	0.144785	8.2623e-05	0.173441	2.28093e-06
40	XS_VLDL_CE	0.105527	0.00420847	0.0653021	0.0770499	0.334071	<1E-15	0.394246	<1E-15	0.155777	2.24434e-05	0.0355996	0.335476	0.243926	2.10234e-11	0.271339	7.4607e-14	0.300665	<1E-15	0.271451	7.28306e-14	0.277849	1.77636e-14	0.507811	<1E-15	0.0587694	0.111639	0.347398	<1E-15	0.292628	4.44089e-16	0.263453	4.04787e-13	0.223852	8.6594e-10	0.188799	2.56731e-07	0.184231	5.01211e-07	0.24585	1.44578e-11	0.206759	1.57441e-08	0.176711	1.45486e-06	0.168509	4.42372e-06	0.169772	3.7405e-06
41	XS_VLDL_FC	0.101025	0.00615604	0.0920411	0.0126076	0.305384	<1E-15	0.381148	<1E-15	0.137741	0.000181671	0.0334081	0.366093	0.243752	2.1747e-11	0.269624	1.08358e-13	0.303075	<1E-15	0.259759	8.76854e-13	0.255674	2.0326e-12	0.514849	<1E-15	0.0701925	0.0573295	0.305985	<1E-15	0.279632	1.19904e-14	0.254383	2.643e-12	0.198056	6.29023e-08	0.187404	3.15465e-07	0.181044	7.91577e-07	0.195024	1.00457e-07	0.191066	1.83076e-07	0.171802	2.84847e-06	0.0868616	0.018586	0.169299	3.98372e-06
42	XS_VLDL_TG	0.169712	3.77048e-06	0.0582505	0.114842	0.22258	1.08359e-09	0.43168	<1E-15	-0.102525	0.0054319	-0.134549	0.000256496	0.13004	0.000412279	-0.0184682	0.6174	0.1303	0.000401315	0.0635292	0.085439	0.113778	0.00201991	0.202348	3.20136e-08	0.198284	6.07085e-08	0.302853	<1E-15	0.0715877	0.0525419	-0.0549501	0.136931	0.258483	1.1422e-12	0.203897	2.49959e-08	0.113732	0.00202839	0.623468	<1E-15	-0.0748229	0.0427114	-0.0606561	0.100583	0.36617	<1E-15	0.125247	0.000671704
43	IDL_P	0.0989613	0.00729386	0.112936	0.00218179	0.38701	<1E-15	0.428239	<1E-15	0.192798	1.41005e-07	0.0567619	0.124432	0.279374	1.24345e-14	0.371777	<1E-15	0.369066	<1E-15	0.323075	<1E-15	0.333425	<1E-15	0.593305	<1E-15	0.0957581	0.00943528	0.385278	<1E-15	0.345235	<1E-15	0.342291	<1E-15	0.244953	1.72209e-11	0.204632	2.22109e-08	0.223282	9.57575e-10	0.190235	2.0733e-07	0.286678	2.22045e-15	0.219752	1.77497e-09	0.166058	6.10599e-06	0.195561	9.25143e-08
44	IDL_L	0.0849968	0.0212781	0.10637	0.00391287	0.382142	<1E-15	0.417795	<1E-15	0.202644	3.05401e-08	0.0623498	0.0914165	0.276119	2.62013e-14	0.381584	<1E-15	0.371116	<1E-15	0.328185	<1E-15	0.334946	<1E-15	0.597211	<1E-15	0.0818318	0.0266256	0.38147	<1E-15	0.350213	<1E-15	0.353882	<1E-15	0.234399	1.28117e-10	0.195002	1.00798e-07	0.218535	2.19026e-09	0.162812	9.29071e-06	0.296285	2.22045e-16	0.226001	5.91178e-10	0.149266	4.91039e-05	0.188608	2.64097e-07
45	IDL_PL	0.0802382	0.0297316	0.113282	0.00211383	0.371767	<1E-15	0.390783	<1E-15	0.212128	6.49647e-09	0.0848707	0.0214717	0.278302	1.59872e-14	0.389384	<1E-15	0.370174	<1E-15	0.334101	<1E-15	0.327982	<1E-15	0.590971	<1E-15	0.0771526	0.0366354	0.351352	<1E-15	0.348065	<1E-15	0.356451	<1E-15	0.222373	1.1237e-09	0.191759	1.64963e-07	0.218218	2.31341e-09	0.107587	0.00351931	0.30278	<1E-15	0.229891	2.9329e-10	0.116567	0.00155884	0.188124	2.83719e-07
46	IDL_C	0.0458846	0.214362	0.0826561	0.0251318	0.371207	<1E-15	0.403219	<1E-15	0.217465	2.63249e-09	0.0629061	0.0885563	0.261129	6.5925e-13	0.399867	<1E-15	0.368542	<1E-15	0.335352	<1E-15	0.344074	<1E-15	0.600053	<1E-15	0.0444485	0.229069	0.386534	<1E-15	0.360929	<1E-15	0.38075	<1E-15	0.21036	8.71841e-09	0.167869	4.81448e-06	0.203938	2.48304e-08	0.116499	0.00156888	0.319415	<1E-15	0.236697	8.34373e-11	0.123625	0.000789392	0.163581	8.41673e-06
47	IDL_CE	0.0418288	0.257715	0.0742949	0.0442008	0.379002	<1E-15	0.423909	<1E-15	0.207779	1.33316e-08	0.0441247	0.232482	0.252762	3.66795e-12	0.393207	<1E-15	0.363764	<1E-15	0.328478	<1E-15	0.351283	<1E-15	0.597018	<1E-15	0.0421528	0.254044	0.412689	<1E-15	0.359009	<1E-15	0.379074	<1E-15	0.217865	2.45806e-09	0.16545	6.60971e-06	0.200717	4.14494e-08	0.152488	3.34631e-05	0.318851	<1E-15	0.230104	2.82125e-10	0.1504	4.29448e-05	0.157082	1.91103e-05
48	IDL_FC	0.0575892	0.119028	0.105478	0.00422607	0.34463	<1E-15	0.342541	<1E-15	0.236485	8.68119e-11	0.108343	0.00329339	0.27782	1.77636e-14	0.406291	<1E-15	0.373082	<1E-15	0.343502	<1E-15	0.317554	<1E-15	0.593557	<1E-15	0.0516869	0.161851	0.312714	<1E-15	0.359021	<1E-15	0.378059	<1E-15	0.188887	2.53422e-07	0.172746	2.50673e-06	0.210184	8.97601e-09	0.0224991	0.542794	0.314967	<1E-15	0.249115	7.60281e-12	0.0539708	0.144078	0.177173	1.36442e-06
49	IDL_TG	0.273701	4.44089e-14	0.18528	4.30484e-07	0.282783	5.77316e-15	0.383019	<1E-15	0.0236145	0.522971	-0.017221	0.641359	0.246337	1.31446e-11	0.0987163	0.00744073	0.218062	2.37623e-09	0.158438	1.61484e-05	0.145626	7.50273e-05	0.32908	<1E-15	0.274114	4.06342e-14	0.229364	3.22704e-10	0.144311	8.72253e-05	0.033695	0.361989	0.294944	4.44089e-16	0.278557	1.5099e-14	0.21318	5.44745e-09	0.466155	<1E-15	0.013188	0.721316	0.0522895	0.157009	0.290594	8.88178e-16	0.247709	1.00386e-11
50	L_LDL_P	0.0511205	0.166505	0.0877278	0.0174402	0.36921	<1E-15	0.409004	<1E-15	0.187158	3.27094e-07	0.0813813	0.027474	0.276725	2.26485e-14	0.384119	<1E-15	0.374675	<1E-15	0.333418	<1E-15	0.333204	<1E-15	0.591961	<1E-15	0.0524713	0.15557	0.358846	<1E-15	0.342816	<1E-15	0.346996	<1E-15	0.196755	7.69655e-08	0.167192	5.26314e-06	0.191749	1.65217e-07	0.126317	0.00060326	0.288444	1.55431e-15	0.217588	2.57793e-09	0.10521	0.00432456	0.159821	1.35789e-05
51	L_LDL_L	0.0412679	0.264158	0.0823722	0.0256378	0.363584	<1E-15	0.399927	<1E-15	0.190011	2.1439e-07	0.0846509	0.0218131	0.273183	4.9738e-14	0.387714	<1E-15	0.373176	<1E-15	0.335552	<1E-15	0.332034	<1E-15	0.590642	<1E-15	0.04141	0.262515	0.351665	<1E-15	0.343135	<1E-15	0.35123	<1E-15	0.187657	3.0393e-07	0.159663	1.3852e-05	0.187263	3.22111e-07	0.105853	0.00409193	0.292167	6.66134e-16	0.219929	1.72121e-09	0.0914838	0.0131568	0.153327	3.02459e-05
52	L_LDL_PL	0.0432986	0.241352	0.0912362	0.0134075	0.37332	<1E-15	0.409749	<1E-15	0.208176	1.24932e-08	0.0660016	0.0739303	0.254269	2.70495e-12	0.40278	<1E-15	0.369998	<1E-15	0.330541	<1E-15	0.343121	<1E-15	0.596792	<1E-15	0.0509654	0.167796	0.380685	<1E-15	0.353089	<1E-15	0.377066	<1E-15	0.214073	4.68721e-09	0.17049	3.39804e-06	0.206914	1.53514e-08	0.10863	0.00321125	0.317802	<1E-15	0.234965	1.15317e-10	0.122634	0.000870437	0.16451	7.46626e-06
53	L_LDL_C	0.0114841	0.756096	0.0610232	0.0985366	0.345937	<1E-15	0.378307	<1E-15	0.189029	2.48112e-07	0.094782	0.0101909	0.264276	3.40172e-13	0.388909	<1E-15	0.369201	<1E-15	0.337981	<1E-15	0.327103	<1E-15	0.581545	<1E-15	0.00745195	0.840268	0.334632	<1E-15	0.339651	<1E-15	0.352977	<1E-15	0.157154	1.89393e-05	0.135125	0.000241143	0.166253	5.95278e-06	0.0639814	0.0832323	0.292625	4.44089e-16	0.216898	2.90126e-09	0.054557	0.139766	0.12853	0.000481684
54	L_LDL_CE	0.00102719	0.977836	0.0482076	0.192031	0.34522	<1E-15	0.388342	<1E-15	0.176196	1.56258e-06	0.0873221	0.017969	0.261928	5.57776e-13	0.379771	<1E-15	0.365865	<1E-15	0.334528	<1E-15	0.328271	<1E-15	0.577022	<1E-15	-0.00265757	0.9427	0.342713	<1E-15	0.335028	<1E-15	0.344879	<1E-15	0.149838	4.58968e-05	0.12532	0.000666867	0.153514	2.95705e-05	0.0816164	0.0270284	0.285746	2.88658e-15	0.208549	1.17506e-08	0.057407	0.120202	0.116188	0.00161534
55	L_LDL_FC	0.0456043	0.217178	0.102332	0.00552039	0.346655	<1E-15	0.346421	<1E-15	0.227997	4.13205e-10	0.116312	0.0015966	0.272599	5.66214e-14	0.413109	<1E-15	0.377395	<1E-15	0.34635	<1E-15	0.322064	<1E-15	0.589928	<1E-15	0.0396375	0.28351	0.306345	<1E-15	0.351931	<1E-15	0.37471	<1E-15	0.18004	9.12662e-07	0.165966	6.17955e-06	0.205031	2.08286e-08	0.0128931	0.727297	0.311737	<1E-15	0.241933	3.08815e-11	0.0481753	0.192329	0.168041	4.70626e-06
56	L_LDL_TG	0.287204	2.22045e-15	0.227707	4.35365e-10	0.333097	<1E-15	0.38825	<1E-15	0.0994081	0.00703258	0.0252366	0.494819	0.2863	2.66454e-15	0.181606	7.30794e-07	0.268466	1.39e-13	0.203398	2.70736e-08	0.204977	2.10117e-08	0.405611	<1E-15	0.304808	<1E-15	0.265493	2.62901e-13	0.20883	1.12209e-08	0.124412	0.000730143	0.324072	<1E-15	0.303549	<1E-15	0.262211	5.25802e-13	0.406348	<1E-15	0.0977748	0.00803022	0.11993	0.00113222	0.292638	4.44089e-16	0.293905	4.44089e-16
57	M_LDL_P	0.0265816	0.472104	0.075105	0.0419332	0.352539	<1E-15	0.395874	<1E-15	0.169759	3.74694e-06	0.0989414	0.00730569	0.269552	1.10134e-13	0.378893	<1E-15	0.371214	<1E-15	0.330961	<1E-15	0.327125	<1E-15	0.574823	<1E-15	0.0317043	0.391059	0.327694	<1E-15	0.327003	<1E-15	0.332086	<1E-15	0.167811	4.8511e-06	0.149784	4.61935e-05	0.174712	1.91713e-06	0.096723	0.0087378	0.272209	6.17284e-14	0.206396	1.66995e-08	0.0652895	0.0771073	0.140018	0.000141387
58	M_LDL_L	0.020841	0.572936	0.0727548	0.0487975	0.348948	<1E-15	0.389803	<1E-15	0.173682	2.2071e-06	0.101481	0.00592731	0.26656	2.09166e-13	0.382678	<1E-15	0.370831	<1E-15	0.332165	<1E-15	0.327094	<1E-15	0.575057	<1E-15	0.0247293	0.503536	0.32412	<1E-15	0.327995	<1E-15	0.336391	<1E-15	0.162887	9.20169e-06	0.146005	7.18188e-05	0.173114	2.38459e-06	0.0823864	0.0256124	0.275163	3.21965e-14	0.208252	1.23384e-08	0.0567816	0.124301	0.136457	0.000208904
59	M_LDL_PL	0.0670076	0.0696247	0.115582	0.00170935	0.398241	<1E-15	0.457959	<1E-15	0.20171	3.54248e-08	0.0339275	0.358684	0.236386	8.84444e-11	0.404347	<1E-15	0.368442	<1E-15	0.312386	<1E-15	0.364062	<1E-15	0.594086	<1E-15	0.0929768	0.011731	0.430495	<1E-15	0.349389	<1E-15	0.379568	<1E-15	0.267166	1.83853e-13	0.202343	3.20397e-08	0.241596	3.29465e-11	0.194439	1.09869e-07	0.316993	<1E-15	0.234224	1.32329e-10	0.200902	4.02569e-08	0.18827	2.77665e-07
60	M_LDL_C	-0.01302	0.72472	0.0460159	0.213052	0.320781	<1E-15	0.353702	<1E-15	0.165756	6.35108e-06	0.117997	0.00136212	0.259708	8.85958e-13	0.375041	<1E-15	0.361348	<1E-15	0.33343	<1E-15	0.311581	<1E-15	0.555483	<1E-15	-0.0198314	0.59167	0.28563	3.10862e-15	0.315619	<1E-15	0.32488	<1E-15	0.114172	0.00194797	0.111781	0.00242312	0.139498	0.000149775	0.0230123	0.533627	0.265866	2.42695e-13	0.198145	6.20342e-08	-0.00477041	0.89734	0.103536	0.00498799
61	M_LDL_CE	-0.0297308	0.421233	0.0265539	0.472566	0.309049	<1E-15	0.344618	<1E-15	0.149664	4.68498e-05	0.122109	0.000916382	0.260496	7.52287e-13	0.360267	<1E-15	0.355594	<1E-15	0.330122	<1E-15	0.302052	<1E-15	0.543006	<1E-15	-0.0396392	0.283489	0.271924	6.57252e-14	0.305687	<1E-15	0.307573	<1E-15	0.0888007	0.016107	0.0922209	0.0124348	0.114847	0.00183007	0.0150274	0.684407	0.250595	5.66369e-12	0.184606	4.74736e-07	-0.0275425	0.456234	0.0832901	0.0240326
62	M_LDL_FC	0.0634114	0.0860215	0.134286	0.000263806	0.366175	<1E-15	0.381411	<1E-15	0.235442	1.05517e-10	0.0966034	0.00882167	0.248777	8.12905e-12	0.43527	<1E-15	0.381914	<1E-15	0.339492	<1E-15	0.35205	<1E-15	0.597428	<1E-15	0.0751242	0.0418806	0.344915	<1E-15	0.357205	<1E-15	0.399618	<1E-15	0.230558	2.59753e-10	0.201815	3.48385e-08	0.252649	3.75255e-12	0.0603169	0.102504	0.326863	<1E-15	0.255759	1.99751e-12	0.104327	0.00466365	0.198549	5.82493e-08
63	M_LDL_TG	0.246983	1.1579e-11	0.211453	7.27045e-09	0.333529	<1E-15	0.396249	<1E-15	0.108223	0.0033286	0.0336998	0.36192	0.28731	1.9984e-15	0.208446	1.19516e-08	0.281031	8.65974e-15	0.215926	3.42435e-09	0.231118	2.34502e-10	0.427423	<1E-15	0.287568	1.77636e-15	0.281266	8.21565e-15	0.22482	7.29527e-10	0.158651	1.57234e-05	0.309203	<1E-15	0.282029	6.88338e-15	0.253556	3.12506e-12	0.378841	<1E-15	0.121958	0.000930022	0.135742	0.000225666	0.275878	2.75335e-14	0.275378	3.06422e-14
64	S_LDL_P	0.0170849	0.643998	0.0769602	0.0371077	0.364407	<1E-15	0.416016	<1E-15	0.198952	5.4697e-08	0.0800438	0.0301308	0.252572	3.81073e-12	0.40826	<1E-15	0.37393	<1E-15	0.331997	<1E-15	0.350127	<1E-15	0.596939	<1E-15	0.0420533	0.255167	0.371187	<1E-15	0.348262	<1E-15	0.374083	<1E-15	0.194892	1.02513e-07	0.158041	1.69658e-05	0.198249	6.10373e-08	0.113713	0.0020319	0.303431	<1E-15	0.229703	3.03462e-10	0.0987238	0.0074362	0.146996	6.40363e-05
65	S_LDL_L	0.014038	0.704173	0.0781133	0.0343528	0.360466	<1E-15	0.407348	<1E-15	0.204283	2.34931e-08	0.0845541	0.0219649	0.250531	5.73674e-12	0.412915	<1E-15	0.37365	<1E-15	0.333978	<1E-15	0.349992	<1E-15	0.596582	<1E-15	0.0374485	0.310966	0.364406	<1E-15	0.348608	<1E-15	0.378273	<1E-15	0.191101	1.82121e-07	0.156611	2.02545e-05	0.199207	5.25578e-08	0.0966406	0.00879549	0.306693	<1E-15	0.232165	1.93524e-10	0.0883015	0.0167157	0.146255	6.97729e-05
66	S_LDL_PL	0.0739784	0.0451145	0.150462	4.2628e-05	0.411848	<1E-15	0.465045	<1E-15	0.272281	6.08402e-14	-0.000320601	0.993082	0.197006	7.40366e-08	0.4528	<1E-15	0.360446	<1E-15	0.301666	<1E-15	0.398326	<1E-15	0.61431	<1E-15	0.140462	0.000134582	0.494291	<1E-15	0.383616	<1E-15	0.459591	<1E-15	0.330174	<1E-15	0.233944	1.39384e-10	0.305246	<1E-15	0.197692	6.65666e-08	0.383814	<1E-15	0.288802	1.33227e-15	0.261217	6.4726e-13	0.227346	4.64569e-10
67	S_LDL_C	-0.0137129	0.710713	0.0544172	0.140785	0.326472	<1E-15	0.356381	<1E-15	0.190087	2.11975e-07	0.117395	0.00144196	0.251934	4.33209e-12	0.397244	<1E-15	0.365125	<1E-15	0.337102	<1E-15	0.323407	<1E-15	0.570957	<1E-15	-0.00907366	0.806136	0.297129	2.22045e-16	0.328075	<1E-15	0.350949	<1E-15	0.131267	0.000362859	0.121925	0.000933091	0.159903	1.34392e-05	0.0145896	0.693126	0.284813	3.55271e-15	0.215896	3.44167e-09	0.00473534	0.89809	0.114939	0.00181453
68	S_LDL_CE	-0.0337836	0.360727	0.0288459	0.435193	0.311709	<1E-15	0.341552	<1E-15	0.166235	5.96683e-06	0.130362	0.000398709	0.258303	1.18527e-12	0.37822	<1E-15	0.360711	<1E-15	0.336312	<1E-15	0.30776	<1E-15	0.553233	<1E-15	-0.0370015	0.316781	0.269476	1.1191e-13	0.313777	<1E-15	0.322734	<1E-15	0.0942571	0.010619	0.0952897	0.00979137	0.124812	0.000701614	-0.00166201	0.964146	0.262044	5.44453e-13	0.198427	5.93693e-08	-0.0290722	0.431598	0.087875	0.0172517
69	S_LDL_FC	0.0765452	0.0381439	0.164668	7.31503e-06	0.370758	<1E-15	0.398195	<1E-15	0.282211	6.66134e-15	0.0517055	0.1617	0.205641	1.88752e-08	0.458879	<1E-15	0.359743	<1E-15	0.318125	<1E-15	0.379057	<1E-15	0.604607	<1E-15	0.116489	0.00157031	0.40425	<1E-15	0.374214	<1E-15	0.45185	<1E-15	0.285364	3.10862e-15	0.232925	1.6826e-10	0.303889	<1E-15	0.0892954	0.015523	0.370858	<1E-15	0.280828	9.10383e-15	0.155492	2.32414e-05	0.228383	3.85417e-10
70	S_LDL_TG	0.142636	0.000105483	0.0780426	0.0345164	0.331112	<1E-15	0.514231	<1E-15	0.0509207	0.16817	-0.0905667	0.0141067	0.220142	1.6588e-09	0.173282	2.33094e-06	0.250065	6.29541e-12	0.179743	9.51854e-07	0.263113	4.34763e-13	0.417205	<1E-15	0.207189	1.46784e-08	0.444697	<1E-15	0.233461	1.52422e-10	0.161233	1.13616e-05	0.304889	<1E-15	0.218507	2.20084e-09	0.187302	3.20271e-07	0.574566	<1E-15	0.111231	0.00254655	0.0790151	0.0323217	0.393947	<1E-15	0.171218	3.08164e-06
71	XL_HDL_P	0.146529	6.75982e-05	0.187602	3.06428e-07	0.184217	5.0225e-07	0.0885067	0.0164631	0.383916	<1E-15	-0.0617615	0.0945216	0.0582895	0.114599	0.355292	<1E-15	0.171931	2.79921e-06	0.154535	2.6123e-05	0.20908	1.07696e-08	0.346378	<1E-15	0.193355	1.29593e-07	0.306778	<1E-15	0.293378	4.44089e-16	0.423207	<1E-15	0.341792	<1E-15	0.220225	1.63489e-09	0.327886	<1E-15	0.0338107	0.360341	0.328614	<1E-15	0.288266	1.77636e-15	0.321195	<1E-15	0.278969	1.37668e-14
72	XL_HDL_L	0.143612	9.44498e-05	0.186507	3.59872e-07	0.184742	4.65504e-07	0.0902739	0.0144223	0.385022	<1E-15	-0.0627624	0.0892883	0.0541502	0.142748	0.357758	<1E-15	0.170963	3.18904e-06	0.154305	2.68637e-05	0.211437	7.29025e-09	0.347758	<1E-15	0.190222	2.07737e-07	0.308398	<1E-15	0.293108	4.44089e-16	0.425778	<1E-15	0.340252	<1E-15	0.217692	2.53218e-09	0.327081	<1E-15	0.0328611	0.373997	0.330639	<1E-15	0.289765	1.11022e-15	0.320037	<1E-15	0.276703	2.28706e-14
73	XL_HDL_PL	0.176866	1.42401e-06	0.217858	2.46115e-09	0.155585	2.29787e-05	0.0192333	0.602899	0.386598	<1E-15	-0.0274983	0.456957	0.0795165	0.0312374	0.343814	<1E-15	0.171583	2.93408e-06	0.15379	2.85968e-05	0.163263	8.76839e-06	0.31184	<1E-15	0.213384	5.26341e-09	0.214515	4.34979e-09	0.273499	4.66294e-14	0.393023	<1E-15	0.333331	<1E-15	0.231714	2.10254e-10	0.33341	<1E-15	-0.0607032	0.100319	0.305856	<1E-15	0.286541	2.44249e-15	0.280313	1.02141e-14	0.299065	<1E-15
74	XL_HDL_C	0.102108	0.00562478	0.148725	5.23271e-05	0.193867	1.19877e-07	0.131689	0.000347193	0.365626	<1E-15	-0.0791946	0.0319298	0.0289686	0.433241	0.357429	<1E-15	0.161256	1.13288e-05	0.155376	2.35726e-05	0.239767	4.6724e-11	0.355947	<1E-15	0.15164	3.70468e-05	0.352573	<1E-15	0.29214	6.66134e-16	0.433701	<1E-15	0.311418	<1E-15	0.18496	4.50967e-07	0.297016	2.22045e-16	0.0832285	0.0241375	0.332956	<1E-15	0.278424	1.55431e-14	0.313551	<1E-15	0.234312	1.3019e-10
75	XL_HDL_CE	0.0852022	0.0209658	0.127556	0.000532053	0.188031	2.87634e-07	0.141191	0.00012407	0.353936	<1E-15	-0.0797645	0.0307127	0.0270413	0.464475	0.345602	<1E-15	0.155075	2.44566e-05	0.156125	2.15035e-05	0.240186	4.31362e-11	0.350717	<1E-15	0.134047	0.000270615	0.358541	<1E-15	0.288886	1.33227e-15	0.426722	<1E-15	0.293287	4.44089e-16	0.171599	2.92754e-06	0.279846	1.13243e-14	0.0977218	0.0080646	0.326999	<1E-15	0.266722	2.02061e-13	0.300487	<1E-15	0.215004	4.00462e-09
76	XL_HDL_FC	0.138966	0.000158821	0.195545	9.27409e-08	0.201176	3.85553e-08	0.104892	0.00444421	0.382959	<1E-15	-0.0797981	0.0306421	0.0373908	0.311713	0.377475	<1E-15	0.172415	2.622e-06	0.153684	2.8965e-05	0.228526	3.75591e-10	0.360798	<1E-15	0.186142	3.79655e-07	0.322218	<1E-15	0.294011	4.44089e-16	0.438254	<1E-15	0.346787	<1E-15	0.212855	5.75284e-09	0.33169	<1E-15	0.0396384	0.283499	0.339429	<1E-15	0.302461	<1E-15	0.336323	<1E-15	0.275195	3.19744e-14
77	XL_HDL_TG	0.0893727	0.0154335	0.0214821	0.561188	0.214331	4.4874e-09	0.344922	<1E-15	0.0964173	0.00895362	-0.184372	4.91095e-07	0.109744	0.00290925	0.160508	1.24537e-05	0.165346	6.6991e-06	0.127973	0.000509897	0.225986	5.92741e-10	0.315217	<1E-15	0.121591	0.000964007	0.499037	<1E-15	0.264822	3.02869e-13	0.248502	8.58336e-12	0.299329	<1E-15	0.181443	7.47884e-07	0.183453	5.60776e-07	0.561327	<1E-15	0.157291	1.86219e-05	0.0894138	0.015386	0.472559	<1E-15	0.144957	8.10114e-05
78	L_HDL_P	0.15349	2.96554e-05	0.2233	9.54586e-10	0.130532	0.000391758	0.00795525	0.82964	0.377812	<1E-15	-0.0900926	0.014621	0.0076552	0.835973	0.317698	<1E-15	0.095575	0.00957309	0.0751559	0.041794	0.157809	1.74636e-05	0.272938	5.26246e-14	0.241704	3.22711e-11	0.281497	7.77156e-15	0.295225	4.44089e-16	0.437544	<1E-15	0.34892	<1E-15	0.226052	5.85781e-10	0.34597	<1E-15	-0.0567516	0.1245	0.370077	<1E-15	0.324491	<1E-15	0.286693	2.22045e-15	0.295435	4.44089e-16
79	L_HDL_L	0.149903	4.55464e-05	0.221196	1.38072e-09	0.125684	0.000642907	0.00147243	0.968234	0.37813	<1E-15	-0.088407	0.0165854	0.00602734	0.870504	0.317849	<1E-15	0.0936544	0.0111303	0.0753101	0.0413747	0.15578	2.24338e-05	0.270036	9.90319e-14	0.237858	6.70743e-11	0.274281	3.90799e-14	0.292549	4.44089e-16	0.436546	<1E-15	0.342766	<1E-15	0.221253	1.36699e-09	0.342508	<1E-15	-0.0658321	0.0746764	0.368365	<1E-15	0.324171	<1E-15	0.279423	1.24345e-14	0.291542	8.88178e-16
80	L_HDL_PL	0.126352	0.00060111	0.207763	1.33658e-08	0.147335	6.15641e-05	0.0263876	0.475344	0.386298	<1E-15	-0.0807796	0.0286431	0.00694489	0.851006	0.339143	<1E-15	0.111257	0.0025407	0.0900469	0.0146713	0.177335	1.33408e-06	0.301243	<1E-15	0.222332	1.1318e-09	0.302483	<1E-15	0.314848	<1E-15	0.464068	<1E-15	0.336679	<1E-15	0.210806	8.09598e-09	0.333907	<1E-15	-0.0777514	0.035198	0.400983	<1E-15	0.34639	<1E-15	0.267672	1.64979e-13	0.281471	7.77156e-15
81	L_HDL_C	0.150302	4.34442e-05	0.219213	1.94836e-09	0.096757	0.00871406	-0.0356477	0.334824	0.369185	<1E-15	-0.086294	0.0193721	-0.00261333	0.943652	0.301666	<1E-15	0.0748964	0.0425075	0.0623587	0.0913704	0.133452	0.000288281	0.238096	6.41207e-11	0.230639	2.55902e-10	0.230341	2.70191e-10	0.262765	4.6807e-13	0.408803	<1E-15	0.322561	<1E-15	0.206478	1.64792e-08	0.329818	<1E-15	-0.0871826	0.0181539	0.338567	<1E-15	0.304971	<1E-15	0.262198	5.27134e-13	0.279344	1.26565e-14
82	L_HDL_CE	0.153876	2.83019e-05	0.220448	1.57297e-09	0.0997789	0.00682219	-0.030855	0.403881	0.366514	<1E-15	-0.0923591	0.0123034	-0.0047128	0.898573	0.297717	2.22045e-16	0.0727059	0.0489499	0.0585965	0.112699	0.13303	0.000301455	0.235462	1.05127e-10	0.235607	1.02304e-10	0.237366	7.35825e-11	0.261427	6.19504e-13	0.406914	<1E-15	0.329469	<1E-15	0.20955	9.96683e-09	0.332203	<1E-15	-0.074501	0.0436143	0.337141	<1E-15	0.303004	<1E-15	0.274964	3.37508e-14	0.281418	7.99361e-15
83	L_HDL_FC	0.134905	0.000246904	0.212792	5.81315e-09	0.0865641	0.0189944	-0.050773	0.169409	0.374846	<1E-15	-0.0666188	0.0712638	0.00647046	0.861077	0.313868	<1E-15	0.0836489	0.0234291	0.0769887	0.0370373	0.135783	0.000224679	0.247344	1.07856e-11	0.21115	7.64716e-09	0.206812	1.5609e-08	0.266818	1.98064e-13	0.414584	<1E-15	0.295296	4.44089e-16	0.192565	1.46069e-07	0.318285	<1E-15	-0.129853	0.000420326	0.341228	<1E-15	0.308921	<1E-15	0.216048	3.35418e-09	0.267539	1.69642e-13
84	L_HDL_TG	0.271536	7.14984e-14	0.223017	1.0033e-09	0.161486	1.10018e-05	0.201468	3.68123e-08	0.183017	5.97115e-07	-0.138789	0.000161946	0.100873	0.00623393	0.139672	0.000146906	0.128179	0.000499289	0.0676222	0.0670969	0.163279	8.74998e-06	0.227671	4.38181e-10	0.321445	<1E-15	0.37374	<1E-15	0.276668	2.30926e-14	0.268605	1.35003e-13	0.442192	<1E-15	0.371212	<1E-15	0.376219	<1E-15	0.372028	<1E-15	0.181852	7.05541e-07	0.140905	0.000128108	0.455834	<1E-15	0.345033	<1E-15
85	M_HDL_P	0.00684265	0.853174	0.10784	0.00344245	0.203743	2.56215e-08	0.198239	6.11303e-08	0.290058	1.11022e-15	-0.188244	2.7873e-07	-0.101064	0.00613601	0.262086	5.39568e-13	0.0487731	0.186863	0.0101071	0.784572	0.219174	1.9618e-09	0.276905	2.17604e-14	0.164848	7.14633e-06	0.459562	<1E-15	0.291157	8.88178e-16	0.438735	<1E-15	0.317886	<1E-15	0.147666	5.92339e-05	0.247665	1.01268e-11	0.0602332	0.102983	0.431189	<1E-15	0.319657	<1E-15	0.328165	<1E-15	0.176623	1.4728e-06
86	M_HDL_L	0.00261508	0.943614	0.108732	0.00318242	0.197044	7.35967e-08	0.185312	4.28484e-07	0.294825	4.44089e-16	-0.182243	6.67195e-07	-0.101786	0.00577857	0.267567	1.68754e-13	0.0471196	0.202268	0.0105298	0.775797	0.217732	2.51477e-09	0.276568	2.35367e-14	0.160104	1.31037e-05	0.44657	<1E-15	0.29106	8.88178e-16	0.442175	<1E-15	0.309305	<1E-15	0.142531	0.000106742	0.246012	1.40061e-11	0.0374025	0.311561	0.432101	<1E-15	0.32268	<1E-15	0.312021	<1E-15	0.174182	2.0613e-06
87	M_HDL_PL	0.0454429	0.218811	0.138019	0.000176227	0.242579	2.7276e-11	0.219628	1.81345e-09	0.308435	<1E-15	-0.173749	2.1872e-06	-0.0853353	0.0207656	0.280413	9.99201e-15	0.0738489	0.0454928	0.0267067	0.470021	0.232155	1.93885e-10	0.299867	<1E-15	0.199891	4.72057e-08	0.483244	<1E-15	0.303848	<1E-15	0.452753	<1E-15	0.360926	<1E-15	0.185592	4.11343e-07	0.284476	3.9968e-15	0.0918419	0.0128015	0.447462	<1E-15	0.334456	<1E-15	0.369222	<1E-15	0.216729	2.98629e-09
88	M_HDL_C	-0.0342837	0.353657	0.0942249	0.0106458	0.135625	0.000228538	0.106254	0.00395239	0.29071	8.88178e-16	-0.160794	1.20107e-05	-0.111256	0.0025408	0.262429	5.02043e-13	0.02064	0.576643	0.000782853	0.983107	0.187194	3.25395e-07	0.242595	2.71896e-11	0.115701	0.00169039	0.360646	<1E-15	0.266276	2.22489e-13	0.430126	<1E-15	0.236963	7.93758e-11	0.0911689	0.0134764	0.207126	1.48311e-08	-0.0766001	0.0380055	0.41197	<1E-15	0.316571	<1E-15	0.212249	6.36658e-09	0.136498	0.000207979
89	M_HDL_CE	-0.0467132	0.206191	0.0824915	0.0254242	0.117753	0.00139389	0.0905747	0.0140981	0.281094	8.43769e-15	-0.164907	7.09271e-06	-0.119237	0.00121017	0.250201	6.12754e-12	0.0065894	0.85855	-0.00855066	0.817107	0.176968	1.40395e-06	0.224698	7.45461e-10	0.101341	0.00599663	0.346745	<1E-15	0.253745	3.00782e-12	0.418317	<1E-15	0.218126	2.35014e-09	0.0732203	0.0473677	0.189801	2.21223e-07	-0.08947	0.0153213	0.401338	<1E-15	0.306892	<1E-15	0.197051	7.35185e-08	0.120187	0.00110452
90	M_HDL_FC	0.0218341	0.554788	0.139326	0.000152646	0.199347	5.14159e-08	0.16165	1.07751e-05	0.322963	<1E-15	-0.14221	0.000110676	-0.0791344	0.0320609	0.300328	<1E-15	0.0718705	0.0516131	0.0363449	0.32545	0.220642	1.52077e-09	0.302775	<1E-15	0.17157	2.93908e-06	0.406229	<1E-15	0.303279	<1E-15	0.461519	<1E-15	0.309805	<1E-15	0.161711	1.06923e-05	0.272594	5.68434e-14	-0.0281775	0.445912	0.443076	<1E-15	0.344769	<1E-15	0.267939	1.55875e-13	0.200313	4.4177e-08
91	M_HDL_TG	0.0820042	0.0263071	0.000439585	0.990514	0.223388	9.39835e-10	0.420066	<1E-15	-0.0853052	0.0208107	-0.223655	8.96554e-10	-0.00272874	0.941168	-0.0663465	0.0724304	0.0376855	0.307911	-0.0294198	0.42611	0.124107	0.000752578	0.0955913	0.00956073	0.1422	0.000110804	0.458539	<1E-15	0.095146	0.00990302	0.0195629	0.596698	0.304538	<1E-15	0.165767	6.34226e-06	0.100674	0.00633744	0.591472	<1E-15	0.0680828	0.0652526	-0.0168235	0.649077	0.48322	<1E-15	0.0893932	0.0154098
92	S_HDL_P	0.0997394	0.00684435	0.18743	3.14302e-07	0.221305	1.35465e-09	0.221342	1.34603e-09	0.148889	5.13307e-05	-0.0570285	0.12267	-0.0519624	0.159624	0.159336	1.44317e-05	0.0785565	0.0333413	0.00604238	0.870184	0.190547	1.97875e-07	0.176219	1.55761e-06	0.216631	3.03664e-09	0.2807	9.32587e-15	0.153601	2.92587e-05	0.238368	6.09162e-11	0.296038	2.22045e-16	0.221369	1.33962e-09	0.258249	1.19837e-12	0.0576264	0.11879	0.272797	5.41789e-14	0.209026	1.08657e-08	0.227496	4.52235e-10	0.220486	1.56237e-09
93	S_HDL_L	0.0996601	0.00688899	0.194082	1.16012e-07	0.216656	3.02356e-09	0.209702	9.72064e-09	0.161955	1.03645e-05	-0.0437109	0.236896	-0.0450371	0.222957	0.173275	2.33299e-06	0.0866155	0.0189233	0.0153383	0.678239	0.19355	1.2581e-07	0.186135	3.79997e-07	0.21502	3.99393e-09	0.266552	2.0961e-13	0.1607	1.2154e-05	0.249201	7.4738e-12	0.291119	8.88178e-16	0.222826	1.03767e-09	0.263638	3.89244e-13	0.026151	0.479314	0.278828	1.42109e-14	0.217289	2.71352e-09	0.207455	1.40554e-08	0.224139	8.23039e-10
94	S_HDL_PL	0.0153687	0.677637	0.0551699	0.135365	0.148044	5.66729e-05	0.197222	7.16027e-08	0.0856678	0.0202727	-0.257634	1.36047e-12	-0.219638	1.81016e-09	0.0306694	0.406715	-0.102828	0.00529535	-0.143558	9.50357e-05	0.100351	0.00650843	0.0338977	0.359107	0.162057	1.02313e-05	0.390893	<1E-15	0.0877295	0.017438	0.204286	2.34835e-08	0.281146	8.43769e-15	0.114542	0.00188252	0.165878	6.25146e-06	0.246382	1.30291e-11	0.243069	2.48157e-11	0.154752	2.54413e-05	0.384727	<1E-15	0.117124	0.00147934
95	S_HDL_C	0.102267	0.00555078	0.225098	6.94302e-10	0.168767	4.27519e-06	0.100616	0.00636763	0.172869	2.46556e-06	0.173792	2.17441e-06	0.122425	0.000888457	0.257629	1.36158e-12	0.215629	3.6016e-09	0.165058	6.95507e-06	0.16762	4.97508e-06	0.26395	3.64597e-13	0.138131	0.000174078	0.015032	0.684316	0.160798	1.20042e-05	0.216899	2.9007e-09	0.152314	3.4173e-05	0.199428	5.07699e-08	0.234684	1.21513e-10	-0.268021	1.52989e-13	0.215088	3.9483e-09	0.196201	8.3836e-08	-0.089841	0.0149005	0.2096	9.88481e-09
96	S_HDL_CE	0.0818068	0.0266721	0.195814	8.89911e-08	0.154357	2.66935e-05	0.070214	0.0572532	0.148894	5.12992e-05	0.226059	5.85041e-10	0.159403	1.43116e-05	0.247667	1.0123e-11	0.234179	1.33443e-10	0.190567	1.97285e-07	0.149492	4.78154e-05	0.257928	1.28031e-12	0.0893377	0.015474	-0.0489219	0.185521	0.14287	0.000102731	0.17931	1.01171e-06	0.091463	0.0131777	0.165167	6.85705e-06	0.189939	2.1671e-07	-0.319956	<1E-15	0.177354	1.33044e-06	0.171121	3.12224e-06	-0.165494	6.57202e-06	0.175346	1.75694e-06
97	S_HDL_FC	0.13975	0.000145651	0.226439	5.46623e-10	0.164301	7.67126e-06	0.167558	5.01561e-06	0.167782	4.87007e-06	-0.184876	4.56484e-07	-0.138726	0.000163075	0.120768	0.00104421	-0.0242738	0.51143	-0.0775726	0.035622	0.150841	4.0748e-05	0.12303	0.000837191	0.296162	2.22045e-16	0.32063	<1E-15	0.146108	7.09725e-05	0.273355	4.79616e-14	0.359131	<1E-15	0.247304	1.08713e-11	0.312494	<1E-15	0.164873	7.1233e-06	0.274631	3.61933e-14	0.226676	5.23913e-10	0.347233	<1E-15	0.258135	1.22702e-12
98	S_HDL_TG	0.162914	9.16933e-06	0.0495792	0.179674	0.134418	0.000260123	0.324407	<1E-15	-0.193214	1.32394e-07	-0.103943	0.00481855	0.0541301	0.142896	-0.171567	2.94008e-06	0.0210081	0.569862	-0.051845	0.16057	0.0312264	0.398243	-0.0353219	0.339262	0.200103	4.56583e-08	0.186163	3.78481e-07	-0.0621305	0.0925642	-0.194609	1.07042e-07	0.200296	4.42982e-08	0.169684	3.78453e-06	0.0653114	0.0770077	0.601053	<1E-15	-0.158208	1.66167e-05	-0.165421	6.63438e-06	0.355134	<1E-15	0.084612	0.021874
99	XXL_VLDL_PL_pct	-0.0525026	0.232918	-0.0631977	0.150912	0.110689	0.0117052	0.239221	3.5549e-08	-0.0180653	0.68166	-0.204607	2.66233e-06	-0.0254664	0.563062	0.0590496	0.179638	-0.0222854	0.612825	0.0093129	0.832536	0.130373	0.00295136	0.116531	0.00793461	0.116975	0.00769842	0.412697	<1E-15	0.0862793	0.0496925	0.0839237	0.0562847	0.116539	0.00793025	-0.020034	0.649173	-0.000840144	0.984781	0.563116	<1E-15	0.0549517	0.211811	0.0569467	0.195664	0.307202	8.7752e-13	-0.0213973	0.627057
100	XXL_VLDL_C_pct	0.231457	9.94859e-08	0.183907	2.53665e-05	0.0828053	0.0596599	0.177699	4.76229e-05	-0.0363972	0.40843	-0.0374645	0.394815	0.140165	0.00138288	-0.0667734	0.129075	0.0913639	0.037642	0.0148716	0.735609	0.0764066	0.0823299	0.110375	0.0119468	0.183632	2.60965e-05	0.125119	0.00434447	0.0423589	0.335962	-0.044093	0.316536	0.162658	0.00020091	0.229693	1.25064e-07	0.158873	0.000283173	0.29604	6.14686e-12	-0.0832196	0.0583906	-0.0737794	0.0934604	0.101007	0.0214934	0.178531	4.38193e-05
101	XXL_VLDL_CE_pct	0.197852	5.7038e-06	0.173286	7.35717e-05	0.108316	0.013643	0.130194	0.00299105	0.00897695	0.838492	0.0831707	0.0585391	0.187782	1.69387e-05	-0.00670095	0.879073	0.149632	0.000634121	0.0639278	0.14624	0.0897208	0.0412314	0.170067	0.000100381	0.096379	0.0282816	0.0537008	0.222412	0.0744881	0.0903453	-0.00358227	0.935176	0.0977273	0.0261358	0.194969	7.83396e-06	0.133469	0.00233455	0.0829021	0.0593612	-0.0396036	0.368366	-0.0450243	0.306413	-0.0400595	0.362874	0.157056	0.000332977
102	XXL_VLDL_FC_pct	0.133934	0.00225292	0.0707714	0.107648	0.0451443	0.305124	0.193285	9.41005e-06	-0.121157	0.00576247	-0.232316	8.89311e-08	-0.0337786	0.442993	-0.151334	0.000548426	-0.0700947	0.111063	-0.0778884	0.0765411	0.035089	0.425492	-0.0450067	0.306602	0.200156	4.41097e-06	0.255447	3.68006e-09	-0.0112274	0.798783	-0.068415	0.119908	0.160678	0.00024064	0.114509	0.00909458	0.0673762	0.125648	0.598463	<1E-15	-0.100211	0.0225489	-0.0582217	0.185827	0.324426	3.68594e-14	0.0766831	0.0812238
103	XXL_VLDL_TG_pct	-0.19538	7.48985e-06	-0.14528	0.000912734	-0.130475	0.00292886	-0.258833	2.24663e-09	0.0483844	0.271684	0.0934557	0.0334588	-0.123279	0.00495831	0.0290719	0.509121	-0.0843167	0.055137	-0.0385579	0.381156	-0.127097	0.00376218	-0.147152	0.000781275	-0.20759	1.88607e-06	-0.26242	1.32159e-09	-0.093833	0.0327482	-0.00305679	0.944669	-0.196151	6.88264e-06	-0.214517	8.3074e-07	-0.155343	0.000387341	-0.467822	<1E-15	0.0413332	0.347805	0.0262116	0.551692	-0.199991	4.49343e-06	-0.160449	0.000245682
104	XL_VLDL_PL_pct	-0.0642757	0.154577	-0.126562	0.00493179	0.200865	7.12515e-06	0.314464	9.37916e-13	-0.00688309	0.87896	-0.118986	0.008244	0.134666	0.00276171	0.105505	0.0192424	0.128483	0.00431082	0.0962186	0.0328628	0.222428	6.238e-07	0.258414	6.01256e-09	0.00716587	0.874028	0.424316	<1E-15	0.173197	0.000112861	0.132812	0.00316225	0.0284758	0.528599	-0.0560983	0.214188	-0.0471299	0.296803	0.518699	<1E-15	0.114628	0.0109435	0.112241	0.0127322	0.184632	3.78229e-05	-0.0602074	0.182441
105	XL_VLDL_C_pct	0.0325685	0.471059	-0.0131412	0.771237	0.00390179	0.931207	0.0661438	0.142917	-0.0394952	0.382032	0.0177927	0.693812	0.140021	0.00185032	-0.0152968	0.735019	0.0633995	0.160288	0.0321859	0.476288	0.104687	0.0202031	0.114374	0.011123	-0.00869304	0.84748	0.105461	0.0192934	0.101164	0.024834	0.0253504	0.574826	-0.0254917	0.572695	0.0465782	0.302501	0.0145251	0.747923	0.21875	9.62107e-07	-0.0585197	0.195031	-0.0268124	0.552966	-0.0612008	0.175317	0.0129181	0.775015
106	XL_VLDL_CE_pct	0.0399746	0.376277	0.0465461	0.302834	-0.120808	0.00730396	-0.170846	0.000140125	-0.0314114	0.486969	0.153807	0.000618616	0.0628309	0.164077	-0.108813	0.0157511	0.0153067	0.734854	-0.00207909	0.963311	-0.0533575	0.237461	-0.0548513	0.224564	-0.0878553	0.0514707	-0.223997	5.17276e-07	-0.00976138	0.829009	-0.089953	0.0461276	-0.0967443	0.0319154	0.0712173	0.114643	0.0126825	0.779012	-0.207459	3.475e-06	-0.128053	0.00444338	-0.11289	0.0122224	-0.297391	1.66658e-11	0.0223235	0.621334
107	XL_VLDL_FC_pct	-0.0338356	0.453968	-0.104322	0.0206459	0.130466	0.0037446	0.244569	3.9146e-08	-0.0131011	0.771916	-0.156397	0.000498282	0.0941663	0.0367945	0.0628612	0.163874	0.0689509	0.126678	0.0555605	0.218619	0.198012	9.65118e-06	0.195604	1.24276e-05	0.0226245	0.616637	0.375746	<1E-15	0.148478	0.000955366	0.11657	0.00965645	0.020449	0.650927	-0.0419779	0.352808	-0.033579	0.457401	0.523489	<1E-15	0.0757853	0.0931251	0.0796563	0.0775347	0.184221	3.93836e-05	-0.0474055	0.293984
108	XL_VLDL_TG_pct	0.00254041	0.955178	0.0686676	0.128249	-0.116348	0.00979659	-0.213146	1.83568e-06	0.0251058	0.578522	0.0348106	0.441059	-0.173176	0.000113079	-0.0576422	0.201823	-0.124219	0.00579791	-0.0812469	0.071776	-0.19486	1.34286e-05	-0.218668	9.71416e-07	-0.00228766	0.959633	-0.266929	1.79664e-09	-0.167813	0.000184486	-0.0968191	0.0317825	-0.007615	0.866204	-0.0182157	0.686912	-0.00400582	0.929378	-0.382617	<1E-15	-0.016203	0.719962	-0.0393209	0.384137	-0.0488097	0.279901	0.00737912	0.870312
109	L_VLDL_PL_pct	0.127656	0.00140822	0.0598377	0.135729	0.308762	3.10862e-15	0.4026	<1E-15	0.00523441	0.896258	0.0699244	0.0811693	0.268805	8.9877e-12	0.149836	0.000174308	0.278705	1.40754e-12	0.193008	1.21295e-06	0.212457	8.6271e-08	0.377873	<1E-15	0.0889262	0.0264503	0.294315	6.4837e-14	0.206819	1.90637e-07	0.0960082	0.0165259	0.135803	0.000677323	0.140314	0.000443774	0.0939137	0.0190496	0.383356	<1E-15	0.0645352	0.107564	0.0957349	0.0168377	0.141331	0.000402688	0.111513	0.00532856
110	L_VLDL_C_pct	0.176499	9.36198e-06	0.103781	0.00953726	0.109894	0.00603685	0.178646	7.25121e-06	0.0123013	0.759273	0.0226896	0.571892	0.158798	6.86486e-05	-0.0221454	0.581151	0.0947579	0.0179946	0.0960379	0.0164924	0.124333	0.001876	0.144178	0.000305815	0.124087	0.00191573	0.161391	5.19263e-05	0.149581	0.000178862	0.0406733	0.310781	0.238813	1.57653e-09	0.281963	7.52065e-13	0.214805	6.16008e-08	0.26447	1.97717e-11	-0.00540329	0.892931	-0.0203086	0.612902	0.144919	0.000284437	0.173938	1.26495e-05
111	L_VLDL_CE_pct	0.190112	1.75887e-06	0.196013	8.19927e-07	-0.0574497	0.152074	-0.152306	0.000135524	0.0823534	0.0398886	0.191627	1.44921e-06	0.116312	0.00364697	0.031	0.439883	0.0576583	0.150589	0.099743	0.0127457	0.0178805	0.656004	0.0420617	0.29454	0.091463	0.0224235	-0.258531	5.68958e-11	0.058243	0.146486	0.0143645	0.720467	0.0993973	0.0130603	0.257261	7.1086e-11	0.220955	2.5043e-08	-0.353106	<1E-15	-0.0183707	0.647203	-0.00620735	0.877116	-0.205682	2.23106e-07	0.185104	3.30049e-06
112	L_VLDL_FC_pct	-0.0534934	0.182378	-0.126867	0.00150832	0.16379	3.99523e-05	0.363435	<1E-15	-0.0893156	0.0257943	-0.201858	3.76148e-07	0.00570282	0.887035	-0.0461322	0.250244	0.0229052	0.568244	0.0104652	0.794328	0.112871	0.00479303	0.104982	0.00873285	-0.0100997	0.80136	0.460865	<1E-15	0.0957425	0.0168289	0.0375221	0.349789	0.109757	0.00610067	-0.0158955	0.69212	-0.0390642	0.330328	0.659685	<1E-15	0.0128496	0.748897	-0.0206565	0.606829	0.358488	<1E-15	-0.0648966	0.105605
113	L_VLDL_TG_pct	-0.204321	2.6899e-07	-0.115817	0.00379489	-0.192133	1.35796e-06	-0.281559	8.13127e-13	-0.0297975	0.457836	-0.0375753	0.349106	-0.22448	1.47707e-08	-0.0367104	0.360318	-0.174156	1.23315e-05	-0.151258	0.000150863	-0.17902	6.93327e-06	-0.248648	3.11613e-10	-0.140411	0.000439684	-0.226096	1.15614e-08	-0.189858	1.81678e-06	-0.07674	0.0555686	-0.2469	4.17866e-10	-0.281896	7.61835e-13	-0.218475	3.61144e-08	-0.32978	<1E-15	-0.0243162	0.544647	-0.0271036	0.499504	-0.169416	2.12929e-05	-0.192945	1.22292e-06
114	M_VLDL_PL_pct	0.217156	2.84545e-09	0.28215	7.10543e-15	0.0739267	0.0454125	-0.147575	6.05657e-05	0.204616	2.27667e-08	0.277845	1.84297e-14	0.19516	1.00385e-07	0.21231	6.45374e-09	0.158121	1.70234e-05	0.179273	1.03439e-06	0.0444898	0.228955	0.200006	4.73474e-08	0.179355	1.02257e-06	-0.234631	1.26317e-10	0.117641	0.00141945	0.126726	0.000583902	0.0621223	0.0928311	0.18678	3.52188e-07	0.215837	3.56263e-09	-0.436786	<1E-15	0.131326	0.000364011	0.175794	1.67893e-06	-0.278074	1.75415e-14	0.230568	2.66607e-10
115	M_VLDL_C_pct	0.189643	2.30811e-07	0.160843	1.21014e-05	0.259239	1.01208e-12	0.305977	<1E-15	0.137834	0.000181668	0.0275702	0.456089	0.243233	2.47997e-11	0.20449	2.32295e-08	0.270472	9.37028e-14	0.24212	3.07236e-11	0.242918	2.63554e-11	0.403686	<1E-15	0.164668	7.42104e-06	0.278537	1.57652e-14	0.284489	3.9968e-15	0.229613	3.17138e-10	0.29396	4.44089e-16	0.298819	<1E-15	0.269334	1.19904e-13	0.191328	1.7945e-07	0.172057	2.79552e-06	0.122514	0.000887955	0.174554	1.99072e-06	0.242342	2.94436e-11
116	M_VLDL_CE_pct	0.161798	1.07215e-05	0.169119	4.14211e-06	0.20798	1.31978e-08	0.154897	2.53155e-05	0.177007	1.41954e-06	0.125739	0.000644925	0.238281	6.3805e-11	0.238036	6.68168e-11	0.269408	1.17906e-13	0.263845	3.8658e-13	0.203805	2.59264e-08	0.364093	<1E-15	0.100185	0.00663523	0.134352	0.000264522	0.27209	6.57252e-14	0.240467	4.2149e-11	0.21644	3.2153e-09	0.261703	6.06182e-13	0.253575	3.22009e-12	-0.0728569	0.0486348	0.190451	2.04625e-07	0.149884	4.61991e-05	0.0103817	0.779016	0.229175	3.43312e-10
117	M_VLDL_FC_pct	0.10327	0.0051316	0.00400551	0.913789	0.212571	6.17802e-09	0.459727	<1E-15	-0.0733327	0.0471788	-0.248938	8.13483e-12	0.0488678	0.186309	-0.0136961	0.71124	0.0735433	0.0465461	0.0115092	0.755741	0.137733	0.000183692	0.196834	7.75969e-08	0.180014	9.3194e-07	0.462319	<1E-15	0.105047	0.00441248	0.0313848	0.396176	0.269525	1.15019e-13	0.150679	4.20476e-05	0.0949444	0.0101128	0.72995	<1E-15	0.00779722	0.833087	-0.0446242	0.22755	0.487312	<1E-15	0.0788938	0.0327077
118	M_VLDL_TG_pct	-0.216778	3.03542e-09	-0.207789	1.36155e-08	-0.259323	9.94538e-13	-0.248582	8.72857e-12	-0.169252	4.06973e-06	-0.0821251	0.0261879	-0.267174	1.90514e-13	-0.235639	1.04724e-10	-0.283776	4.88498e-15	-0.267117	1.92957e-13	-0.232831	1.76156e-10	-0.415688	<1E-15	-0.187297	3.26463e-07	-0.210014	9.44828e-09	-0.287015	2.22045e-15	-0.245531	1.58842e-11	-0.284321	4.21885e-15	-0.312947	<1E-15	-0.295031	4.44089e-16	-0.0809811	0.028355	-0.191908	1.64469e-07	-0.153035	3.17243e-05	-0.0999647	0.00675658	-0.273288	5.06262e-14
119	S_VLDL_PL_pct	0.0758151	0.0425552	0.161168	1.46841e-05	-0.128702	0.0005561	-0.382078	<1E-15	0.150387	5.3441e-05	0.127608	0.000620262	-0.128434	0.000571219	0.0113863	0.76101	-0.15	5.58851e-05	-0.0919414	0.0138511	-0.124851	0.000813768	-0.172975	3.23132e-06	0.0953529	0.0106852	-0.300208	2.22045e-16	-0.0691862	0.0642733	0.0371664	0.320656	-0.0146175	0.696185	0.0222753	0.551791	0.0876374	0.0190049	-0.500073	<1E-15	0.0736889	0.0487219	0.115959	0.00188406	-0.206599	2.42113e-08	0.091756	0.0140448
120	S_VLDL_C_pct	0.109791	0.00326553	0.119509	0.00135657	0.250298	1.08877e-11	0.250951	9.58678e-12	0.183602	7.56025e-07	0.149353	6.02211e-05	0.291023	1.77636e-15	0.280585	2.02061e-14	0.325251	<1E-15	0.310787	<1E-15	0.249259	1.33193e-11	0.452256	<1E-15	0.075495	0.0434392	0.20195	5.01882e-08	0.290028	2.44249e-15	0.25735	2.70428e-12	0.18092	1.09971e-06	0.221671	2.0235e-09	0.217563	4.05298e-09	-0.00954791	0.798689	0.213375	8.11384e-09	0.175083	2.4389e-06	-0.0159572	0.669914	0.197607	9.76592e-08
121	S_VLDL_CE_pct	0.0724031	0.0528027	0.0825929	0.0271085	0.235884	1.64593e-10	0.235632	1.72315e-10	0.165519	8.50764e-06	0.157291	2.35984e-05	0.284638	8.21565e-15	0.266501	4.16334e-13	0.317104	<1E-15	0.308876	<1E-15	0.242562	4.77915e-11	0.433099	<1E-15	0.0262311	0.483434	0.185145	6.07921e-07	0.276314	5.15143e-14	0.240863	6.56986e-11	0.13437	0.000311468	0.180249	1.20685e-06	0.174283	2.71465e-06	-0.0384608	0.30408	0.201748	5.17897e-08	0.161156	1.47056e-05	-0.0536738	0.151362	0.157286	2.36129e-05
122	S_VLDL_FC_pct	0.336646	<1E-15	0.344271	<1E-15	0.239621	8.2768e-11	0.217428	4.14539e-09	0.226649	8.56372e-10	-1.3404e-05	0.999714	0.183665	7.49362e-07	0.22045	2.49121e-09	0.193133	1.90923e-07	0.145257	9.59047e-05	0.182494	8.83178e-07	0.359081	<1E-15	0.425879	<1E-15	0.224959	1.14926e-09	0.240724	6.7425e-11	0.236757	1.40327e-10	0.4438	<1E-15	0.421616	<1E-15	0.432139	<1E-15	0.210365	1.3246e-08	0.17564	2.26284e-06	0.200966	5.84365e-08	0.276234	5.24025e-14	0.403587	<1E-15
123	S_VLDL_TG_pct	-0.137738	0.000218327	-0.174534	2.62504e-06	-0.227731	7.08416e-10	-0.155952	2.77287e-05	-0.24924	1.33686e-11	-0.192464	2.10756e-07	-0.265122	5.54445e-13	-0.306087	<1E-15	-0.305705	<1E-15	-0.300099	2.22045e-16	-0.222861	1.6507e-09	-0.428464	<1E-15	-0.110268	0.00313244	-0.126735	0.000676371	-0.291489	1.77636e-15	-0.282643	1.28786e-14	-0.192914	1.97204e-07	-0.245333	2.82987e-11	-0.258691	2.06501e-12	0.160411	1.6123e-05	-0.253842	5.4361e-12	-0.216235	5.05842e-09	0.0715205	0.0557652	-0.237233	1.28604e-10
124	XS_VLDL_PL_pct	-0.0943076	0.0105772	0.0328122	0.37471	0.0717719	0.0519354	-0.062455	0.0908702	0.132343	0.000324137	0.206953	1.52539e-08	0.157332	1.85285e-05	0.229654	3.06165e-10	0.177574	1.2904e-06	0.180374	8.70626e-07	0.0684938	0.0636419	0.217829	2.47348e-09	-0.0983382	0.00767268	-0.113977	0.00198328	0.118621	0.00128359	0.161505	1.09758e-05	-0.137669	0.0001831	-0.0922188	0.0124368	-0.0330911	0.37066	-0.459482	<1E-15	0.182415	6.51016e-07	0.15854	1.5944e-05	-0.312714	<1E-15	-0.0218528	0.554448
125	XS_VLDL_C_pct	0.00738405	0.841705	0.0215121	0.560641	0.161118	1.15278e-05	0.0961849	0.00912088	0.226286	5.61826e-10	0.079323	0.031652	0.112764	0.00221626	0.262098	5.38236e-13	0.181261	7.67557e-07	0.209079	1.07708e-08	0.201884	3.44621e-08	0.344504	<1E-15	-0.062235	0.092016	0.175045	1.83146e-06	0.250106	6.24434e-12	0.311357	<1E-15	0.0870335	0.0183536	0.080558	0.0290843	0.133866	0.000275886	-0.124798	0.000702537	0.240057	4.42077e-11	0.200915	4.01769e-08	-0.034846	0.345814	0.0998424	0.00678677
126	XS_VLDL_CE_pct	0.00763554	0.836388	-0.00862138	0.815621	0.173305	2.32354e-06	0.11547	0.00172719	0.192927	1.38272e-07	0.0700417	0.057868	0.110941	0.00261398	0.222275	1.14303e-09	0.165904	6.2299e-06	0.195595	9.20265e-08	0.19569	9.06913e-08	0.306224	<1E-15	-0.0631986	0.0870819	0.191939	1.60555e-07	0.225064	6.98464e-10	0.266966	1.91847e-13	0.0992216	0.00714064	0.0747169	0.0430069	0.115392	0.0017398	-0.0376611	0.308225	0.212318	6.29352e-09	0.170729	3.29089e-06	0.0485458	0.188928	0.0846438	0.0218242
127	XS_VLDL_FC_pct	-0.0243878	0.509448	0.0857608	0.0201367	0.0392974	0.287665	-0.0386664	0.295481	0.214869	4.09694e-09	0.072805	0.0486417	0.052588	0.154651	0.232473	1.82889e-10	0.121588	0.000964292	0.128696	0.000473565	0.109874	0.00287577	0.270315	9.32587e-14	-0.0552768	0.134608	0.00743072	0.840717	0.18658	3.56066e-07	0.271315	7.50511e-14	-0.0293545	0.427138	0.0230945	0.532166	0.0902715	0.014425	-0.344336	<1E-15	0.198225	6.12666e-08	0.180489	8.56483e-07	-0.27429	3.90799e-14	0.058814	0.111367
128	XS_VLDL_TG_pct	0.022557	0.541755	-0.0479327	0.194581	-0.182877	6.09201e-07	-0.0583624	0.114145	-0.284359	3.9968e-15	-0.180626	8.40014e-07	-0.182707	6.243e-07	-0.359983	<1E-15	-0.259387	9.47242e-13	-0.275804	2.79776e-14	-0.221182	1.38396e-09	-0.411792	<1E-15	0.0868715	0.0185726	-0.0993736	0.00705248	-0.294159	4.44089e-16	-0.3602	<1E-15	-0.0230957	0.532144	-0.0515053	0.163332	-0.12125	0.000996553	0.337541	<1E-15	-0.304886	<1E-15	-0.259763	8.76188e-13	0.182746	6.20794e-07	-0.0967686	0.00870602
129	IDL_PL_pct	-0.100644	0.00638909	-0.0369007	0.318432	-0.341124	<1E-15	-0.499879	<1E-15	-0.076388	0.0386758	0.133753	0.000281908	-0.191794	1.67298e-07	-0.216149	3.3789e-09	-0.274786	3.64153e-14	-0.198256	6.22448e-08	-0.265901	2.50022e-13	-0.470812	<1E-15	-0.100707	0.00635609	-0.490587	<1E-15	-0.254577	2.62923e-12	-0.230315	2.7918e-10	-0.255054	2.38676e-12	-0.161986	1.04692e-05	-0.157175	1.91404e-05	-0.522556	<1E-15	-0.157395	1.86274e-05	-0.107803	0.00347563	-0.350987	<1E-15	-0.132025	0.000338329
130	IDL_C_pct	-0.122469	0.000891867	-0.0285824	0.439714	0.250003	6.58673e-12	0.255167	2.33236e-12	0.252268	4.18998e-12	0.0437807	0.236468	0.132054	0.000337277	0.416333	<1E-15	0.283461	5.32907e-15	0.289483	1.33227e-15	0.330134	<1E-15	0.488585	<1E-15	-0.117731	0.00140741	0.354212	<1E-15	0.344445	<1E-15	0.442675	<1E-15	0.0922044	0.0125107	0.0331226	0.370533	0.115376	0.00175517	-0.103445	0.00505656	0.376184	<1E-15	0.248845	8.28626e-12	0.0206325	0.577042	0.0452336	0.221258
131	IDL_CE_pct	-0.131679	0.000350796	-0.0736971	0.0460886	0.271517	7.4607e-14	0.336926	<1E-15	0.184051	5.23713e-07	-0.0574266	0.120329	0.0948991	0.0101489	0.347249	<1E-15	0.241658	3.35709e-11	0.241275	3.61284e-11	0.331152	<1E-15	0.441365	<1E-15	-0.117659	0.00141703	0.45642	<1E-15	0.302932	<1E-15	0.392921	<1E-15	0.120649	0.0010648	0.0157598	0.670124	0.0862062	0.0195797	0.0992967	0.00713619	0.337923	<1E-15	0.194305	1.14392e-07	0.156426	2.09927e-05	0.00664857	0.85739
132	IDL_FC_pct	-0.047518	0.198781	0.0738347	0.0456824	0.0652596	0.0774456	-0.104404	0.00466128	0.246615	1.28522e-11	0.231457	2.26672e-10	0.156984	1.95986e-05	0.326839	<1E-15	0.21862	2.21367e-09	0.240069	4.54694e-11	0.134659	0.00025598	0.30494	<1E-15	-0.0861296	0.0196888	-0.0795017	0.0313847	0.238566	6.04594e-11	0.302395	<1E-15	-0.0609967	0.0989138	0.0174815	0.636555	0.0892138	0.0156891	-0.523209	<1E-15	0.253944	2.98872e-12	0.236996	8.12408e-11	-0.330297	<1E-15	0.0674368	0.0680395
133	IDL_TG_pct	0.152805	3.26153e-05	0.0346142	0.349363	-0.162355	9.98748e-06	-0.126762	0.000581733	-0.250109	6.44884e-12	-0.0859371	0.0199656	-0.0863563	0.0193672	-0.384115	<1E-15	-0.221007	1.46408e-09	-0.24183	3.24814e-11	-0.275215	3.33067e-14	-0.381314	<1E-15	0.157719	1.7894e-05	-0.234427	1.31194e-10	-0.295075	4.44089e-16	-0.406951	<1E-15	-0.0240265	0.51603	0.0108942	0.76841	-0.0792361	0.0319571	0.271994	6.72795e-14	-0.357845	<1E-15	-0.22671	5.3503e-10	0.0779949	0.0347513	-0.0112846	0.76036
134	L_LDL_PL_pct	-0.0420468	0.255566	-0.0549572	0.137149	-0.311539	<1E-15	-0.342418	<1E-15	-0.115734	0.00169772	-0.145121	8.04049e-05	-0.31382	<1E-15	-0.312886	<1E-15	-0.366533	<1E-15	-0.328492	<1E-15	-0.28002	1.13243e-14	-0.528695	<1E-15	-0.0124179	0.737141	-0.235279	1.11988e-10	-0.286255	2.66454e-15	-0.242578	2.81366e-11	-0.0983844	0.00768555	-0.123279	0.000823678	-0.115173	0.00178848	-0.0973554	0.00835032	-0.185612	4.17705e-07	-0.157772	1.77776e-05	0.00917204	0.804208	-0.117825	0.001395
135	L_LDL_C_pct	-0.126899	0.000573771	-0.0401697	0.277419	0.239162	5.40101e-11	0.252227	4.2244e-12	0.17173	2.92137e-06	0.124496	0.000730145	0.193873	1.22164e-07	0.369057	<1E-15	0.315779	<1E-15	0.316503	<1E-15	0.295249	4.44089e-16	0.48681	<1E-15	-0.14599	7.27674e-05	0.241678	3.34412e-11	0.300747	<1E-15	0.336455	<1E-15	0.0162628	0.660244	0.0180347	0.62592	0.0609849	0.0989793	-0.132442	0.000323824	0.279883	1.15463e-14	0.189161	2.47954e-07	-0.108003	0.00341528	0.0131102	0.723074
136	L_LDL_CE_pct	-0.125288	0.000674728	-0.059813	0.10565	0.276294	2.62013e-14	0.346415	<1E-15	0.12431	0.00074375	0.0811958	0.0279369	0.208552	1.20165e-08	0.343883	<1E-15	0.327952	<1E-15	0.313383	<1E-15	0.311008	<1E-15	0.509817	<1E-15	-0.131437	0.000359798	0.317063	<1E-15	0.297144	2.22045e-16	0.312698	<1E-15	0.0351207	0.342352	0.0171334	0.643284	0.0444254	0.22963	0.0139811	0.705508	0.258398	1.20393e-12	0.1658	6.40803e-06	-0.0391907	0.289306	-0.000269339	0.994192
137	L_LDL_FC_pct	-0.0145689	0.693739	0.0536423	0.146814	-0.291685	8.88178e-16	-0.531406	<1E-15	0.0943911	0.0105613	0.159442	1.4435e-05	-0.137143	0.000195872	-0.0675321	0.0676505	-0.176774	1.46617e-06	-0.113852	0.0020205	-0.222835	1.06336e-09	-0.291417	8.88178e-16	-0.0635264	0.0856667	-0.449213	<1E-15	-0.137898	0.000180403	-0.0619487	0.0937491	-0.17097	3.23595e-06	-0.0755158	0.0409592	-0.0265206	0.473424	-0.612782	<1E-15	-0.0491664	0.18363	0.0191647	0.604439	-0.338137	<1E-15	-0.022917	0.535602
138	L_LDL_TG_pct	0.217436	2.71223e-09	0.104071	0.00479541	-0.112208	0.00234738	-0.112999	0.00218455	-0.165253	6.87991e-06	-0.0844515	0.0222179	-0.0580838	0.116136	-0.319174	<1E-15	-0.194245	1.15446e-07	-0.222276	1.17293e-09	-0.233905	1.44507e-10	-0.316779	<1E-15	0.235476	1.07942e-10	-0.181566	7.47859e-07	-0.233753	1.48631e-10	-0.321502	<1E-15	0.0508241	0.169271	0.0669965	0.0698621	-0.00199904	0.956912	0.276875	2.30926e-14	-0.280052	1.11022e-14	-0.163087	9.096e-06	0.143549	9.61835e-05	0.065349	0.0770395
139	M_LDL_PL_pct	0.0396041	0.287232	-0.00504527	0.8922	-0.234459	1.6919e-10	-0.210049	1.15771e-08	-0.104777	0.00477028	-0.206128	2.18131e-08	-0.277482	2.88658e-14	-0.290559	1.33227e-15	-0.322783	<1E-15	-0.307318	<1E-15	-0.225518	8.41894e-10	-0.448528	<1E-15	0.0820352	0.0272966	-0.114527	0.00202566	-0.246461	1.7665e-11	-0.204603	2.78177e-08	0.0242333	0.515033	-0.0411039	0.269355	-0.03863	0.299261	0.11415	0.00209647	-0.170327	4.04963e-06	-0.135127	0.000266002	0.185294	5.14923e-07	-0.0431822	0.245867
140	M_LDL_C_pct	-0.113952	0.00213462	-0.0368952	0.321504	0.213087	7.02584e-09	0.193436	1.55897e-07	0.134099	0.000296469	0.183277	6.86707e-07	0.211601	8.97791e-09	0.316352	<1E-15	0.300372	<1E-15	0.299875	<1E-15	0.24283	3.54454e-11	0.438415	<1E-15	-0.159048	1.71146e-05	0.142903	0.000114172	0.257462	1.99885e-12	0.256279	2.53975e-12	-0.047644	0.200376	0.00141621	0.969655	0.0239538	0.519894	-0.192737	1.73074e-07	0.217555	3.32548e-09	0.151493	4.26077e-05	-0.209515	1.26286e-08	-0.000870209	0.981352
141	M_LDL_CE_pct	-0.100069	0.00704553	-0.0446511	0.230154	0.242306	3.91562e-11	0.25324	4.67071e-12	0.103248	0.00542323	0.16189	1.20112e-05	0.236486	1.16515e-10	0.29972	2.22045e-16	0.312852	<1E-15	0.30099	<1E-15	0.249636	9.5195e-12	0.460434	<1E-15	-0.135412	0.000258076	0.185624	4.91058e-07	0.258192	1.72351e-12	0.234906	1.55862e-10	-0.0289203	0.437168	0.00761497	0.837926	0.0147125	0.692688	-0.0960628	0.00970117	0.203924	3.09769e-08	0.137772	0.000200479	-0.158034	1.93925e-05	0.00094371	0.979777
142	M_LDL_FC_pct	0.0546923	0.141514	0.0543056	0.144355	-0.287635	2.88658e-15	-0.359242	<1E-15	-0.0305067	0.41243	-0.102342	0.00584719	-0.270634	1.2812e-13	-0.232543	2.39986e-10	-0.305228	<1E-15	-0.271391	1.08802e-13	-0.242237	3.96745e-11	-0.454018	<1E-15	0.0690332	0.0633825	-0.260552	1.06359e-12	-0.230577	3.42387e-10	-0.161645	1.2386e-05	-0.0225389	0.544854	-0.0256086	0.491466	0.00269542	0.942283	-0.128666	0.000519512	-0.149369	5.46433e-05	-0.0920208	0.013249	0.0214966	0.563615	-0.0147712	0.691523
143	M_LDL_TG_pct	0.209982	1.17042e-08	0.102769	0.00564407	-0.110641	0.00287263	-0.102187	0.00592285	-0.144808	9.21853e-05	-0.104409	0.00492052	-0.0523856	0.159106	-0.286369	3.9968e-15	-0.179239	1.21082e-06	-0.206855	1.94143e-08	-0.215292	4.86649e-09	-0.291967	1.11022e-15	0.249322	1.01248e-11	-0.147614	6.69454e-05	-0.201018	4.88992e-08	-0.276193	3.84137e-14	0.0710742	0.0559373	0.0682972	0.0662602	0.00974626	0.793477	0.283341	7.77156e-15	-0.245009	2.33702e-11	-0.143148	0.0001111	0.180063	1.07965e-06	0.0665438	0.0735503
144	S_LDL_PL_pct	0.049601	0.182182	0.0187318	0.614582	-0.237195	9.91922e-11	-0.243581	2.97722e-11	-0.0754448	0.042275	-0.187518	3.66592e-07	-0.274471	5.37348e-14	-0.271439	1.03695e-13	-0.318121	<1E-15	-0.300862	<1E-15	-0.223327	1.20297e-09	-0.443846	<1E-15	0.0969229	0.00901785	-0.134694	0.000275743	-0.231617	2.75902e-10	-0.181851	8.25682e-07	0.0247199	0.506334	-0.032599	0.380773	-0.0200238	0.590384	0.0631535	0.0892774	-0.148711	5.82912e-05	-0.113968	0.00211632	0.159502	1.59624e-05	-0.0269836	0.468186
145	S_LDL_C_pct	-0.0737282	0.0472037	-0.00379953	0.918654	0.214194	5.70658e-09	0.168694	4.94394e-06	0.131184	0.000397921	0.216607	3.80727e-09	0.236015	1.23437e-10	0.310438	<1E-15	0.304873	<1E-15	0.303995	<1E-15	0.219559	2.30569e-09	0.429125	<1E-15	-0.130381	0.000432233	0.0859086	0.0206981	0.241259	4.63038e-11	0.229136	4.31244e-10	-0.0472671	0.203651	0.021424	0.564663	0.0359169	0.334177	-0.224443	9.90053e-10	0.194107	1.38185e-07	0.146304	7.69071e-05	-0.23422	1.71735e-10	0.0226813	0.542036
146	S_LDL_CE_pct	-0.0890805	0.016431	-0.0360474	0.332423	0.230877	3.15417e-10	0.215871	4.30945e-09	0.0944077	0.010981	0.19641	9.74597e-08	0.252279	5.46674e-12	0.291438	1.11022e-15	0.313612	<1E-15	0.303424	<1E-15	0.224287	1.0174e-09	0.440949	<1E-15	-0.134046	0.000295278	0.123831	0.000833701	0.23955	6.38938e-11	0.207658	1.66768e-08	-0.0500664	0.17811	0.00349211	0.925216	0.00596999	0.87251	-0.144541	9.39524e-05	0.178666	1.28904e-06	0.133529	0.00031176	-0.195224	1.16727e-07	0.00269904	0.942165
147	S_LDL_FC_pct	0.114237	0.00206512	0.121312	0.00106459	-0.250826	7.28839e-12	-0.316103	<1E-15	0.01937	0.602573	-0.118113	0.00144274	-0.263448	5.63549e-13	-0.19487	1.23141e-07	-0.289711	1.77636e-15	-0.257204	2.03437e-12	-0.196736	9.27285e-08	-0.399903	<1E-15	0.132394	0.000351006	-0.204456	2.7851e-08	-0.191628	2.00258e-07	-0.107038	0.00390911	0.0445273	0.231127	0.0422164	0.256268	0.0778857	0.0360198	-0.100742	0.00663161	-0.100609	0.00670411	-0.0656167	0.0774565	0.0494786	0.183265	0.0441541	0.235064
148	S_LDL_TG_pct	0.108786	0.00335908	-0.0243174	0.513283	-0.0469905	0.206312	0.113013	0.00230761	-0.19992	5.67886e-08	-0.226364	7.06055e-10	-0.0550528	0.138631	-0.274529	5.30687e-14	-0.136561	0.000226044	-0.172997	2.79381e-06	-0.117061	0.00159195	-0.192083	1.8715e-07	0.175235	2.06471e-06	0.0974451	0.00865188	-0.137269	0.000209501	-0.233999	1.78819e-10	0.109619	0.00312274	0.0404153	0.277133	-0.035561	0.338992	0.561165	<1E-15	-0.21367	6.22654e-09	-0.1706	3.8464e-06	0.339322	<1E-15	-0.00634527	0.864571
149	XL_HDL_PL_pct	0.12345	0.000932332	0.139058	0.000189527	-0.098931	0.00807089	-0.262294	9.92983e-13	0.0694672	0.0631956	0.102051	0.00627495	0.0510849	0.172114	-0.0337777	0.366788	-0.00606242	0.871355	-0.0378545	0.311772	-0.144104	0.000109093	-0.100128	0.00733338	0.109261	0.0034193	-0.286315	5.77316e-15	-0.0443055	0.236396	-0.0613609	0.100884	0.0256328	0.493469	0.0615694	0.0997292	0.0594848	0.11176	-0.331744	<1E-15	-0.0506478	0.175818	0.0299754	0.423209	-0.0957799	0.010338	0.106793	0.004226
150	XL_HDL_C_pct	-0.12778	0.000609743	-0.118137	0.00154173	0.0786734	0.0353139	0.198253	8.85335e-08	-0.0259403	0.488298	-0.0836204	0.025251	-0.0791918	0.0341197	0.0558345	0.135546	-0.0163941	0.66143	0.0354782	0.343144	0.131864	0.000403585	0.0891125	0.017076	-0.1214	0.0011347	0.226067	9.47922e-10	0.025693	0.492454	0.0804567	0.0313497	-0.0464024	0.214923	-0.078779	0.0350677	-0.0532136	0.154904	0.203381	4.01742e-08	0.0680969	0.0685946	-0.00227318	0.951582	0.031465	0.400526	-0.105104	0.00487367
151	XL_HDL_CE_pct	-0.154491	3.30143e-05	-0.164459	9.73035e-06	0.0337265	0.367514	0.180703	1.13326e-06	-0.0688654	0.0655218	-0.0609955	0.102933	-0.0659356	0.0778748	-0.00335497	0.928592	-0.0331762	0.375387	0.0186098	0.619092	0.0951956	0.0108156	0.0370307	0.322427	-0.146316	8.51313e-05	0.187335	4.44722e-07	0.000179979	0.996164	0.0266748	0.476062	-0.100085	0.00735914	-0.104775	0.00500968	-0.099434	0.0077534	0.200514	6.26505e-08	0.020753	0.579304	-0.0555594	0.137486	-0.0251497	0.501654	-0.150142	5.49752e-05
152	XL_HDL_FC_pct	0.0679968	0.0690037	0.148806	6.41242e-05	0.181299	1.04336e-06	0.114159	0.00221808	0.159667	1.76674e-05	-0.0929578	0.012831	-0.0582604	0.119342	0.271311	1.51212e-13	0.0751814	0.0443204	0.0664126	0.0757435	0.175517	2.30068e-06	0.220372	2.5243e-09	0.0736804	0.0487482	0.193529	1.80023e-07	0.0960391	0.0101321	0.224834	1.17452e-09	0.204075	3.60461e-08	0.07424	0.0470559	0.166034	7.96785e-06	0.0439039	0.240675	0.18956	3.22489e-07	0.195182	1.40722e-07	0.246764	2.15328e-11	0.133507	0.0003407
153	XL_HDL_TG_pct	-0.00453236	0.903639	-0.111263	0.00287061	0.121355	0.00113951	0.334854	<1E-15	-0.163516	1.09564e-05	-0.168639	5.70287e-06	0.0683732	0.0674765	-0.0977165	0.00888593	0.0430167	0.250321	0.00240367	0.948807	0.0780476	0.0368026	0.0989646	0.00804931	0.0117751	0.753109	0.346863	<1E-15	0.0779664	0.0369996	-0.0362461	0.332793	0.0996761	0.0076046	0.0523296	0.161886	-0.0221013	0.554902	0.620644	<1E-15	-0.0530847	0.155908	-0.0981501	0.0085869	0.311109	<1E-15	-0.0266275	0.476845
154	L_HDL_PL_pct	-0.215728	5.50306e-09	-0.198832	8.10622e-08	0.108435	0.00367225	0.19793	9.29876e-08	-0.114044	0.00224125	0.055019	0.141359	0.018804	0.615438	-0.0281184	0.452514	0.0502785	0.178993	0.0489243	0.191002	0.0745063	0.0462679	0.0673005	0.0719028	-0.216626	4.73962e-09	0.0829142	0.0265155	0.00327309	0.93033	-0.0421384	0.260133	-0.195931	1.25766e-07	-0.172295	3.53561e-06	-0.221731	2.00302e-09	-0.0151127	0.68643	0.0349775	0.350002	-0.0181023	0.628685	-0.201482	5.39633e-08	-0.202587	4.54653e-08
155	L_HDL_C_pct	0.0629631	0.0922777	0.100607	0.00705593	-0.164664	9.48159e-06	-0.325792	<1E-15	0.141643	0.000143148	-0.01533	0.682166	-0.0870612	0.0198086	0.058738	0.116338	-0.103522	0.00555983	-0.0568986	0.128241	-0.0933394	0.0124655	-0.100124	0.00733577	0.0595714	0.111238	-0.201789	5.14575e-08	-0.0485486	0.194436	0.0668876	0.0736687	0.0249695	0.504724	0.00400566	0.914791	0.0966647	0.00965025	-0.250735	9.99978e-12	0.0055156	0.882871	0.0664284	0.0756736	0.00192993	0.958886	0.0723414	0.0530054
156	L_HDL_CE_pct	0.0707131	0.0585956	0.0714158	0.056126	-0.185818	5.52455e-07	-0.308634	<1E-15	0.0374711	0.316701	-0.0448348	0.230838	-0.111523	0.00280567	-0.0415971	0.266311	-0.147635	7.33104e-05	-0.114513	0.00214852	-0.14652	8.3195e-05	-0.199324	7.52018e-08	0.0595171	0.111565	-0.228719	5.95318e-10	-0.135997	0.000262595	-0.0592727	0.113046	0.00884753	0.813173	-0.0189425	0.612839	0.045504	0.223945	-0.12657	0.000687456	-0.105228	0.00482299	-0.0209634	0.575463	0.0514805	0.168812	0.0303065	0.418103
157	L_HDL_FC_pct	0.044765	0.231565	0.141809	0.000140562	-0.0773035	0.0386418	-0.269604	2.1716e-13	0.288536	3.55271e-15	0.037627	0.314692	-0.0133889	0.720603	0.235162	1.87702e-10	0.0156612	0.675685	0.0637579	0.088232	0.0161706	0.665764	0.102238	0.00617935	0.0466121	0.212855	-0.102953	0.00582702	0.114524	0.00214629	0.265628	4.99156e-13	0.0502364	0.179358	0.0408588	0.274898	0.161622	1.38798e-05	-0.394958	<1E-15	0.18814	3.96063e-07	0.209259	1.58321e-08	-0.0801273	0.032052	0.131921	0.000401215
158	L_HDL_TG_pct	0.22447	1.25079e-09	0.118134	0.00154223	0.105072	0.00488663	0.262136	1.02585e-12	-0.0415109	0.267304	-0.115595	0.00194769	0.0958605	0.0102736	-0.0611436	0.102099	0.0991012	0.0079622	0.0120976	0.746576	0.0706363	0.0588709	0.0825081	0.027267	0.221466	2.09555e-09	0.264737	6.00409e-13	0.114767	0.00209964	0.00374552	0.920306	0.295642	6.66134e-16	0.28535	7.10543e-15	0.206929	2.29748e-08	0.523416	<1E-15	-0.0321268	0.390687	-0.0611712	0.101944	0.372313	<1E-15	0.210802	1.23419e-08
159	M_HDL_PL_pct	0.165197	6.83012e-06	0.0435288	0.238857	0.111185	0.00255704	0.0922136	0.0124417	-0.102679	0.00536186	0.131276	0.000362534	0.144366	8.66842e-05	-0.0770757	0.0368234	0.0975467	0.00817919	0.0688074	0.0624353	-0.022985	0.534113	-0.00768114	0.835425	0.0609408	0.0989932	-0.0716417	0.0523635	-0.0845116	0.0220317	-0.197942	6.40297e-08	0.0272085	0.461715	0.0880257	0.0170607	0.00300475	0.935229	0.271346	7.4607e-14	-0.190354	2.03686e-07	-0.137434	0.000187855	0.0791317	0.0320666	0.0588454	0.111176
160	M_HDL_C_pct	-0.122326	0.000897107	0.0322023	0.383657	-0.0907981	0.0138614	-0.201564	3.62529e-08	0.201207	3.83617e-08	-0.0233816	0.527078	-0.110788	0.00265005	0.178401	1.14951e-06	-0.0550253	0.136393	-0.0105501	0.775377	0.0214212	0.562298	0.0553651	0.133986	-0.0459558	0.213651	-0.0252174	0.495148	0.102487	0.00544916	0.264418	3.29958e-13	-0.051426	0.163982	-0.0840444	0.0227792	0.0391283	0.289746	-0.442797	<1E-15	0.241423	3.40532e-11	0.21622	3.25691e-09	-0.170249	3.50938e-06	-0.00543503	0.883133
161	M_HDL_CE_pct	-0.167153	5.29036e-06	-0.0296042	0.423213	-0.164559	7.41899e-06	-0.269455	1.12355e-13	0.131994	0.000336252	-0.0227873	0.537637	-0.130458	0.000394759	0.104291	0.00467827	-0.10456	0.00457225	-0.0407747	0.269913	-0.0401614	0.27719	-0.0401301	0.277564	-0.107139	0.00365998	-0.115347	0.00174717	0.0237898	0.519889	0.173756	2.18504e-06	-0.144325	8.70894e-05	-0.154634	2.58106e-05	-0.040554	0.272517	-0.469468	<1E-15	0.154911	2.49531e-05	0.141388	0.000121367	-0.241773	3.1847e-11	-0.0814389	0.0273641
162	M_HDL_FC_pct	0.0720701	0.0509661	0.208652	1.15538e-08	0.191228	1.78691e-07	0.101518	0.00590867	0.366536	<1E-15	-0.0458746	0.214462	-0.0231111	0.531872	0.35828	<1E-15	0.124632	0.000714331	0.0926519	0.0120291	0.219943	1.71711e-09	0.351711	<1E-15	0.191086	1.8253e-07	0.293469	4.44089e-16	0.311713	<1E-15	0.478364	<1E-15	0.294178	4.44089e-16	0.195724	9.02216e-08	0.316753	<1E-15	-0.170206	3.52962e-06	0.443236	<1E-15	0.372694	<1E-15	0.151415	3.8055e-05	0.249225	7.43894e-12
163	M_HDL_TG_pct	0.054269	0.141872	-0.099266	0.00711475	0.0664364	0.0720435	0.264083	3.54383e-13	-0.252155	4.14446e-12	-0.0826908	0.0250706	0.0635149	0.0855092	-0.231933	2.01974e-10	0.0146921	0.691081	-0.0393345	0.28721	-0.024204	0.512646	-0.0867828	0.0186935	0.0229764	0.534266	0.125863	0.000631464	-0.0908002	0.0138592	-0.271718	6.88338e-14	0.06767	0.0669037	0.0579162	0.116943	-0.0754818	0.0409122	0.527162	<1E-15	-0.237576	7.0727e-11	-0.242258	2.90106e-11	0.238072	6.44109e-11	-0.0477346	0.196433
164	S_HDL_PL_pct	-0.120079	0.00111618	-0.188605	2.64229e-07	-0.0977659	0.00803599	0.00446026	0.903981	-0.0677889	0.0664245	-0.331561	<1E-15	-0.28465	3.77476e-15	-0.182861	6.10613e-07	-0.278684	1.46549e-14	-0.245832	1.45099e-11	-0.0884199	0.0165696	-0.215978	3.39426e-09	-0.0594558	0.107511	0.22686	5.06873e-10	-0.0802827	0.0296408	-0.0290802	0.431471	0.00717831	0.846059	-0.151663	3.69428e-05	-0.126655	0.00058297	0.325599	<1E-15	-0.00498137	0.892827	-0.0566776	0.124993	0.27953	1.19904e-14	-0.145842	7.31774e-05
165	S_HDL_C_pct	0.07488	0.0425528	0.177358	1.32972e-06	0.0822964	0.0257745	-0.0542723	0.141847	0.126934	0.000566748	0.322875	<1E-15	0.242453	2.79452e-11	0.233465	1.52304e-10	0.26597	2.37366e-13	0.239709	4.72342e-11	0.0949283	0.0100743	0.234491	1.25943e-10	0.0212264	0.565859	-0.220905	1.45263e-09	0.112654	0.0022385	0.104217	0.00470773	-0.0307424	0.405599	0.11564	0.00170014	0.124142	0.000750014	-0.442905	<1E-15	0.0780833	0.0344222	0.114666	0.00186101	-0.327417	<1E-15	0.125183	0.000676046
166	S_HDL_CE_pct	0.0517416	0.161407	0.145956	7.22245e-05	0.0819202	0.0264619	-0.048405	0.190215	0.105145	0.00434882	0.329276	<1E-15	0.246597	1.24909e-11	0.215165	3.89673e-09	0.264342	3.35509e-13	0.238791	5.62279e-11	0.0899951	0.0147288	0.222271	1.144e-09	-0.00801455	0.82839	-0.224401	7.85751e-10	0.10061	0.00637102	0.0826423	0.0251562	-0.0539956	0.143893	0.0931042	0.0116158	0.0942627	0.0106143	-0.439494	<1E-15	0.0646443	0.0800809	0.0970947	0.00848166	-0.340516	<1E-15	0.099586	0.00693094
167	S_HDL_FC_pct	0.117319	0.00145234	0.109973	0.00285053	-0.0528693	0.152454	-0.0151385	0.682201	0.0828937	0.0247148	-0.284523	3.9968e-15	-0.186513	3.59557e-07	-0.0316787	0.391442	-0.173516	2.25754e-06	-0.169455	3.90157e-06	-0.0283791	0.442663	-0.0801252	0.0299631	0.202449	3.15012e-08	0.175696	1.67441e-06	0.0169878	0.645883	0.104245	0.0046966	0.202215	3.26977e-08	0.0907971	0.0138625	0.151169	3.91888e-05	0.26829	1.44329e-13	0.0504111	0.172473	0.0650628	0.0781417	0.325139	<1E-15	0.111865	0.00240491
168	S_HDL_TG_pct	0.11733	0.00145087	-0.0394629	0.285638	0.0397784	0.281801	0.213752	4.94756e-09	-0.246929	1.17042e-11	-0.0871001	0.0182641	0.0677007	0.0667795	-0.244156	2.01079e-11	-0.0228294	0.536884	-0.0569438	0.123227	-0.0578685	0.117246	-0.1151	0.00178771	0.102698	0.00535347	0.0615356	0.0957358	-0.136117	0.000216731	-0.296869	2.22045e-16	0.0688092	0.0624285	0.0747696	0.0428599	-0.0452808	0.220461	0.565507	<1E-15	-0.275521	2.9754e-14	-0.257396	1.42863e-12	0.2541	2.79909e-12	-0.00984569	0.790012
169	VLDL_size	-0.181006	7.95863e-07	-0.247965	9.54437e-12	0.00350717	0.924429	0.267012	1.9007e-13	-0.216334	3.19414e-09	-0.30269	<1E-15	-0.149559	4.74343e-05	-0.192372	1.50395e-07	-0.122558	0.000876966	-0.145881	7.28554e-05	0.0156543	0.671992	-0.119921	0.0011333	-0.105917	0.00406919	0.332358	<1E-15	-0.0791726	0.0319776	-0.110157	0.00280423	0.00180833	0.960992	-0.134585	0.000255501	-0.174622	1.94095e-06	0.574744	<1E-15	-0.0892783	0.0155429	-0.170434	3.42347e-06	0.344548	<1E-15	-0.193447	1.27793e-07
170	LDL_size	0.217749	2.50752e-09	0.0681634	0.0649341	0.00446567	0.903865	-0.0375205	0.310036	-0.0502059	0.174229	-0.0551825	0.135275	0.0529851	0.151557	-0.158065	1.69154e-05	-0.071503	0.0528227	-0.0643526	0.0814555	-0.115968	0.00164883	-0.0875289	0.0176977	0.122877	0.000849893	-0.0500265	0.175775	-0.046251	0.210721	-0.141858	0.000115141	0.0788476	0.0326909	0.0850022	0.0212698	0.0228912	0.535784	0.17197	2.78463e-06	-0.103256	0.00510732	-0.0739694	0.0451407	0.132313	0.000325166	0.0801219	0.0299699
171	HDL_size	0.113148	0.00213995	0.160749	1.20796e-05	0.122037	0.000922922	0.00792535	0.830271	0.360837	<1E-15	-0.0959555	0.00928872	0.0196225	0.59558	0.307913	<1E-15	0.0904746	0.0142052	0.0916544	0.0129865	0.148304	5.49761e-05	0.280654	9.32587e-15	0.16962	3.81708e-06	0.267031	1.89182e-13	0.267186	1.82965e-13	0.404184	<1E-15	0.293301	4.44089e-16	0.167728	4.90488e-06	0.284819	3.55271e-15	-0.0326891	0.376506	0.331646	<1E-15	0.28707	2.22045e-15	0.270818	8.34888e-14	0.237046	7.81455e-11
172	Total_C	0.0545853	0.139561	0.121439	0.000978398	0.388538	<1E-15	0.422952	<1E-15	0.292891	4.44089e-16	0.0157589	0.669929	0.229527	3.13354e-10	0.459564	<1E-15	0.374638	<1E-15	0.32911	<1E-15	0.384118	<1E-15	0.645348	<1E-15	0.105278	0.00429956	0.480139	<1E-15	0.424846	<1E-15	0.488135	<1E-15	0.293033	4.44089e-16	0.214295	4.51464e-09	0.281031	8.65974e-15	0.140784	0.000129848	0.400027	<1E-15	0.30924	<1E-15	0.20653	1.63409e-08	0.215365	3.76688e-09
173	VLDL_C	0.0358849	0.331615	-0.0443413	0.230195	0.288816	1.33227e-15	0.52662	<1E-15	-0.0312734	0.397534	-0.148074	5.6475e-05	0.153765	2.86822e-05	0.0962084	0.00910387	0.206639	1.60535e-08	0.145835	7.32426e-05	0.255228	2.22622e-12	0.352329	<1E-15	0.0399607	0.2796	0.471663	<1E-15	0.202932	2.91663e-08	0.12199	0.000927144	0.219796	1.76131e-09	0.136525	0.000207367	0.087475	0.0177681	0.58057	<1E-15	0.0786626	0.033103	0.02048	0.579602	0.342086	<1E-15	0.0608449	0.0995264
174	Remnant_C	0.0466168	0.20713	0.0168565	0.648435	0.362139	<1E-15	0.515025	<1E-15	0.0861612	0.0195601	-0.0499102	0.176783	0.228325	3.89472e-10	0.259362	9.52127e-13	0.310549	<1E-15	0.255736	2.00728e-12	0.324652	<1E-15	0.515022	<1E-15	0.0426722	0.248234	0.473377	<1E-15	0.303392	<1E-15	0.264692	3.11529e-13	0.232771	1.73118e-10	0.165635	6.45234e-06	0.154466	2.63423e-05	0.397716	<1E-15	0.205492	1.93352e-08	0.133	0.000302432	0.258483	1.14198e-12	0.117542	0.00142206
175	LDL_C	-0.00142701	0.969213	0.0547754	0.138185	0.336169	<1E-15	0.3674	<1E-15	0.181923	6.98389e-07	0.107045	0.00369004	0.262004	5.48894e-13	0.387683	<1E-15	0.367446	<1E-15	0.337812	<1E-15	0.322969	<1E-15	0.573525	<1E-15	-0.00441779	0.904891	0.312841	<1E-15	0.331534	<1E-15	0.345172	<1E-15	0.139428	0.000150927	0.125968	0.000624817	0.157369	1.84428e-05	0.0421054	0.254579	0.283869	4.44089e-15	0.212107	6.51928e-09	0.0270374	0.464539	0.118837	0.00125738
176	HDL_C	0.112312	0.00230929	0.237864	6.69962e-11	0.187788	2.98134e-07	0.0741946	0.0444887	0.421316	<1E-15	-0.0673207	0.0683274	-0.00202543	0.956313	0.411922	<1E-15	0.147999	5.69758e-05	0.125855	0.000631964	0.228868	3.53091e-10	0.369102	<1E-15	0.220949	1.44155e-09	0.32411	<1E-15	0.337158	<1E-15	0.525558	<1E-15	0.350116	<1E-15	0.222285	1.14109e-09	0.367697	<1E-15	-0.119271	0.00120626	0.46106	<1E-15	0.39793	<1E-15	0.258529	1.13132e-12	0.29975	<1E-15
177	HDL2_C	0.0820467	0.026229	0.211552	7.15165e-09	0.168982	4.15514e-06	0.0511541	0.166226	0.41112	<1E-15	-0.0698017	0.0587339	-0.0163048	0.659203	0.400135	<1E-15	0.13044	0.00039551	0.113134	0.00214265	0.214957	4.03684e-09	0.346136	<1E-15	0.191597	1.69048e-07	0.308871	<1E-15	0.326017	<1E-15	0.515582	<1E-15	0.320319	<1E-15	0.189518	2.30729e-07	0.337108	<1E-15	-0.145076	7.99149e-05	0.455214	<1E-15	0.393812	<1E-15	0.238859	5.55063e-11	0.269323	1.15463e-13
178	HDL3_C	0.296478	2.22045e-16	0.367682	<1E-15	0.300604	<1E-15	0.250701	5.54556e-12	0.39647	<1E-15	-0.034004	0.357601	0.113383	0.00209444	0.401925	<1E-15	0.242019	3.03788e-11	0.19377	1.21667e-07	0.299567	<1E-15	0.471016	<1E-15	0.382824	<1E-15	0.381257	<1E-15	0.349019	<1E-15	0.474801	<1E-15	0.482723	<1E-15	0.40745	<1E-15	0.502146	<1E-15	0.114645	0.00186468	0.391936	<1E-15	0.32351	<1E-15	0.33158	<1E-15	0.440822	<1E-15
179	Esterified_C	0.0512983	0.166776	0.127126	0.000585801	0.377588	<1E-15	0.403699	<1E-15	0.292885	8.88178e-16	0.0113031	0.760777	0.213481	5.97967e-09	0.454449	<1E-15	0.35398	<1E-15	0.319925	<1E-15	0.377144	<1E-15	0.630397	<1E-15	0.0992316	0.00737477	0.466741	<1E-15	0.411486	<1E-15	0.486891	<1E-15	0.283567	6.21725e-15	0.207444	1.61304e-08	0.28021	1.33227e-14	0.111544	0.00257942	0.405275	<1E-15	0.309258	<1E-15	0.183566	6.13837e-07	0.209412	1.17099e-08
180	Free_C	0.0637276	0.0857498	0.103015	0.00540044	0.415155	<1E-15	0.436666	<1E-15	0.265154	3.52829e-13	0.0403077	0.277419	0.259608	1.11977e-12	0.434837	<1E-15	0.390446	<1E-15	0.324781	<1E-15	0.367263	<1E-15	0.648551	<1E-15	0.0947565	0.0105266	0.477297	<1E-15	0.419664	<1E-15	0.456879	<1E-15	0.283882	5.77316e-15	0.210704	9.47295e-09	0.263879	4.61409e-13	0.181326	8.43991e-07	0.365624	<1E-15	0.296381	4.44089e-16	0.22188	1.43109e-09	0.210769	9.3725e-09
181	Total_TG	0.00259838	0.943974	-0.0948531	0.0101341	0.193521	1.26357e-07	0.465644	<1E-15	-0.135567	0.000229959	-0.246547	1.2615e-11	0.0305954	0.407849	-0.0589342	0.110637	0.0605909	0.10095	0.00195009	0.957937	0.130942	0.000375373	0.134267	0.000264337	0.0619484	0.0935262	0.439952	<1E-15	0.055541	0.132752	-0.0302863	0.412605	0.18431	4.95553e-07	0.0573204	0.120763	-0.00659408	0.85845	0.718166	<1E-15	-0.0329555	0.372626	-0.0920695	0.0125802	0.4436	<1E-15	-0.0158961	0.667226
182	VLDL_TG	-0.0766082	0.037985	-0.164517	7.45948e-06	0.142845	0.000103027	0.428663	<1E-15	-0.170937	3.20019e-06	-0.273346	4.79616e-14	-0.0279442	0.449688	-0.100491	0.00643394	0.011258	0.760751	-0.0362264	0.327032	0.101783	0.00577973	0.0662675	0.0727716	-0.0157254	0.670588	0.423426	<1E-15	0.0143548	0.69782	-0.0577548	0.117969	0.115068	0.00179294	-0.0194539	0.598745	-0.0771013	0.0367608	0.689011	<1E-15	-0.0548847	0.1374	-0.120351	0.00108719	0.406421	<1E-15	-0.0922481	0.0124089
183	LDL_TG	0.266511	2.11386e-13	0.207896	1.30776e-08	0.343831	<1E-15	0.416197	<1E-15	0.0892141	0.0156176	0.0165546	0.654319	0.277875	1.77636e-14	0.190683	1.93908e-07	0.280579	9.54792e-15	0.20782	1.3241e-08	0.220478	1.5648e-09	0.416653	<1E-15	0.298041	<1E-15	0.315595	<1E-15	0.218052	2.38022e-09	0.134045	0.000270678	0.332032	<1E-15	0.29649	2.22045e-16	0.249741	6.71396e-12	0.446837	<1E-15	0.104889	0.0044453	0.112495	0.00227124	0.324406	<1E-15	0.280868	8.88178e-15
184	HDL_TG	0.194278	1.12605e-07	0.0958598	0.0093595	0.213264	5.37085e-09	0.407245	<1E-15	-0.00912518	0.805058	-0.206089	1.75524e-08	0.0714012	0.0531619	-0.00293988	0.936625	0.0914634	0.0131773	0.0190205	0.606917	0.160854	1.19206e-05	0.164933	7.06835e-06	0.263339	4.14779e-13	0.463593	<1E-15	0.163516	8.488e-06	0.0879874	0.017109	0.396748	<1E-15	0.284619	3.77476e-15	0.22917	3.34305e-10	0.673657	<1E-15	0.0700616	0.0577969	0.00218099	0.952962	0.557548	<1E-15	0.209668	9.77516e-09
185	Phosphoglyc	0.0267058	0.471863	0.0794701	0.0320386	0.367292	<1E-15	0.43837	<1E-15	0.291974	8.88178e-16	-0.150488	4.5692e-05	0.131236	0.000384921	0.38464	<1E-15	0.272038	8.10463e-14	0.213928	5.54981e-09	0.37212	<1E-15	0.585899	<1E-15	0.138196	0.000183812	0.640642	<1E-15	0.424592	<1E-15	0.511121	<1E-15	0.335727	<1E-15	0.171773	3.14054e-06	0.249109	9.26104e-12	0.295259	4.44089e-16	0.419091	<1E-15	0.314278	<1E-15	0.356148	<1E-15	0.181471	8.26852e-07
186	TG_by_PG	0.02562	0.490074	-0.0995146	0.00720734	0.0729834	0.0490172	0.308081	<1E-15	-0.235539	1.23453e-10	-0.210831	9.27825e-09	-0.00571899	0.877576	-0.191642	1.8857e-07	-0.0170691	0.645667	-0.0606362	0.102102	0.00674268	0.855883	-0.0509832	0.169401	0.0549386	0.138634	0.24277	3.16673e-11	-0.0743006	0.0450631	-0.192794	1.58689e-07	0.130409	0.000419255	0.0505577	0.172993	-0.0425181	0.251899	0.667766	<1E-15	-0.187522	3.4656e-07	-0.187768	3.3431e-07	0.384851	<1E-15	-0.0403081	0.277415
187	Phosphatidylc	0.0557117	0.133158	0.0946951	0.0105771	0.35956	<1E-15	0.420329	<1E-15	0.269925	1.27898e-13	-0.118762	0.00132627	0.153841	3.06535e-05	0.352714	<1E-15	0.283446	6.43929e-15	0.211733	7.99476e-09	0.339652	<1E-15	0.561496	<1E-15	0.131402	0.000378353	0.604063	<1E-15	0.415586	<1E-15	0.475182	<1E-15	0.350836	<1E-15	0.200477	4.88745e-08	0.262591	6.03739e-13	0.275937	3.4639e-14	0.385649	<1E-15	0.296303	4.44089e-16	0.35075	<1E-15	0.201615	4.08921e-08
188	Sphingomyelins	0.0174153	0.638984	0.0702335	0.0582135	0.393266	<1E-15	0.339794	<1E-15	0.322723	<1E-15	0.0973221	0.0085984	0.241487	4.0445e-11	0.516257	<1E-15	0.395997	<1E-15	0.347141	<1E-15	0.358837	<1E-15	0.654283	<1E-15	0.0557529	0.13287	0.419326	<1E-15	0.424059	<1E-15	0.513233	<1E-15	0.220506	1.81538e-09	0.152183	3.7382e-05	0.23591	1.15265e-10	0.0369647	0.319256	0.386957	<1E-15	0.349529	<1E-15	0.169349	4.33461e-06	0.19417	1.28962e-07
189	Cholines	-0.0904521	0.0146328	-0.0443366	0.232165	0.355727	<1E-15	0.418945	<1E-15	0.270333	1.1724e-13	-0.0950396	0.0102964	0.168293	4.98068e-06	0.403298	<1E-15	0.308586	<1E-15	0.256092	2.29683e-12	0.361155	<1E-15	0.621279	<1E-15	-0.017681	0.633877	0.607107	<1E-15	0.443006	<1E-15	0.509549	<1E-15	0.190828	2.12874e-07	0.0484378	0.191742	0.124187	0.000785068	0.224383	9.23992e-10	0.403798	<1E-15	0.310302	<1E-15	0.242604	3.26894e-11	0.0671512	0.0701765
190	ApoA1	0.0645677	0.0804398	0.181284	7.65006e-07	0.272284	6.08402e-14	0.239201	5.20264e-11	0.414723	<1E-15	-0.116508	0.00156762	0.0469215	0.204173	0.455137	<1E-15	0.217014	2.84436e-09	0.183333	5.70596e-07	0.326258	<1E-15	0.500967	<1E-15	0.191826	1.63316e-07	0.499702	<1E-15	0.425406	<1E-15	0.59436	<1E-15	0.3721	<1E-15	0.219407	1.88434e-09	0.353777	<1E-15	0.0374684	0.310709	0.511686	<1E-15	0.413822	<1E-15	0.323891	<1E-15	0.27194	6.52811e-14
191	ApoB	-0.00615525	0.867781	-0.0217346	0.556593	0.353978	<1E-15	0.521729	<1E-15	0.0650298	0.0782933	-0.0502184	0.174122	0.219805	1.75863e-09	0.267502	1.70974e-13	0.312842	<1E-15	0.254188	2.7498e-12	0.321744	<1E-15	0.508594	<1E-15	0.0084885	0.818413	0.470011	<1E-15	0.288152	1.77636e-15	0.25459	2.53442e-12	0.187604	3.06332e-07	0.114623	0.00186838	0.108984	0.00311241	0.392211	<1E-15	0.192084	1.5709e-07	0.116512	0.00156691	0.23672	8.3076e-11	0.0687957	0.06248
192	ApoB_by_ApoA1	-0.043054	0.244023	-0.121501	0.000972454	0.201578	3.61757e-08	0.402354	<1E-15	-0.148798	5.18826e-05	0.000114858	0.997521	0.196829	7.60851e-08	0.0324267	0.38035	0.196827	7.61151e-08	0.166767	5.5651e-06	0.149626	4.70638e-05	0.2455	1.54814e-11	-0.0946311	0.0103124	0.19821	6.14131e-08	0.0641767	0.0822935	-0.063818	0.0840242	-0.0121346	0.742756	-0.00236555	0.948987	-0.0865725	0.0189828	0.373414	<1E-15	-0.0705757	0.05598	-0.104006	0.00479292	0.0682646	0.064536	-0.0711264	0.0540865
193	Total_FA	0.0913809	0.0136434	0.0612435	0.0987078	0.386387	<1E-15	0.528397	<1E-15	0.12439	0.000769507	-0.143824	9.85366e-05	0.179034	1.16428e-06	0.278851	1.82077e-14	0.294742	4.44089e-16	0.209087	1.23488e-08	0.33548	<1E-15	0.506932	<1E-15	0.166111	6.62024e-06	0.59112	<1E-15	0.321639	<1E-15	0.320951	<1E-15	0.367401	<1E-15	0.217359	3.11205e-09	0.229614	3.64246e-10	0.53588	<1E-15	0.230601	3.04805e-10	0.18476	5.17257e-07	0.471763	<1E-15	0.178419	1.26824e-06
194	Unsaturation	-0.0608381	0.100963	0.027016	0.466728	-0.0943167	0.0108932	-0.383806	<1E-15	0.124005	0.000799318	0.325313	<1E-15	-0.0325626	0.380318	0.123104	0.000873175	0.139359	0.000161892	0.0573399	0.12217	-0.0375372	0.311813	-0.0309454	0.40444	-0.119461	0.00124109	-0.309789	<1E-15	0.0898419	0.0153165	0.107519	0.00367878	-0.0897164	0.0154607	0.0221245	0.551176	0.068028	0.0665845	-0.583941	<1E-15	0.0346698	0.350244	0.21997	1.9911e-09	-0.318308	<1E-15	0.0541352	0.144508
195	DHA	0.109737	0.00302948	0.192329	1.70161e-07	0.283515	6.21725e-15	0.126108	0.000648772	0.237434	8.67937e-11	0.116415	0.00165314	0.00395645	0.915132	0.379332	<1E-15	0.303726	<1E-15	0.188988	2.79484e-07	0.297631	2.22045e-16	0.400661	<1E-15	0.128118	0.000529916	0.312378	<1E-15	0.416727	<1E-15	0.50531	<1E-15	0.312137	<1E-15	0.316495	<1E-15	0.402739	<1E-15	-0.0456427	0.218685	0.390247	<1E-15	0.425544	<1E-15	0.114733	0.00193131	0.331653	<1E-15
196	LA	0.0459526	0.21557	0.0494314	0.182776	0.322891	<1E-15	0.315938	<1E-15	0.147985	6.12171e-05	-0.0018736	0.959751	0.200896	4.5777e-08	0.336005	<1E-15	0.325928	<1E-15	0.258211	1.49147e-12	0.305177	<1E-15	0.448935	<1E-15	0.137706	0.000193843	0.329242	<1E-15	0.284665	4.88498e-15	0.281077	1.11022e-14	0.313687	<1E-15	0.18397	5.79393e-07	0.20241	3.60778e-08	0.255376	2.65477e-12	0.166513	6.28341e-06	0.222769	1.22588e-09	0.37077	<1E-15	0.159256	1.58051e-05
197	Omega_3	0.18326	6.41282e-07	0.239678	5.69682e-11	0.313096	<1E-15	0.209119	1.22844e-08	0.218555	2.53783e-09	0.0547667	0.139875	0.0575413	0.120862	0.382389	<1E-15	0.315795	<1E-15	0.228683	4.30582e-10	0.316645	<1E-15	0.427607	<1E-15	0.241584	3.97047e-11	0.356049	<1E-15	0.396463	<1E-15	0.471924	<1E-15	0.45032	<1E-15	0.414563	<1E-15	0.482859	<1E-15	0.0963463	0.00929111	0.334006	<1E-15	0.389211	<1E-15	0.271801	8.52651e-14	0.399548	<1E-15
198	Omega_6	0.0437865	0.238016	0.0602515	0.104299	0.361324	<1E-15	0.362644	<1E-15	0.19642	9.15624e-08	-0.00313707	0.932661	0.21127	8.62916e-09	0.388014	<1E-15	0.359795	<1E-15	0.292653	8.88178e-16	0.339513	<1E-15	0.531816	<1E-15	0.124994	0.000724916	0.405893	<1E-15	0.349215	<1E-15	0.369338	<1E-15	0.319387	<1E-15	0.198099	7.07212e-08	0.234029	1.63099e-10	0.238282	7.4073e-11	0.243062	2.99454e-11	0.271082	9.9476e-14	0.345193	<1E-15	0.181488	8.24872e-07
199	PUFA	0.0648502	0.0803624	0.0894516	0.0157685	0.36501	<1E-15	0.351474	<1E-15	0.208557	1.34633e-08	0.00289266	0.937896	0.192284	1.71295e-07	0.399451	<1E-15	0.363397	<1E-15	0.290864	1.11022e-15	0.345949	<1E-15	0.534992	<1E-15	0.146151	7.56203e-05	0.413763	<1E-15	0.367627	<1E-15	0.397952	<1E-15	0.349941	<1E-15	0.236186	1.09501e-10	0.278689	1.86517e-14	0.22399	9.90036e-10	0.2648	3.8014e-13	0.297277	2.22045e-16	0.345913	<1E-15	0.219049	2.33217e-09
200	MUFA	0.109589	0.00306915	0.0329865	0.374144	0.316821	<1E-15	0.531404	<1E-15	0.00898707	0.808724	-0.195533	1.04852e-07	0.144602	9.02242e-05	0.111148	0.0026726	0.216465	3.62147e-09	0.121572	0.00101348	0.232	2.36463e-10	0.347007	<1E-15	0.163658	9.07539e-06	0.559817	<1E-15	0.206093	2.00606e-08	0.154578	2.80473e-05	0.347281	<1E-15	0.191812	1.83843e-07	0.162168	1.09683e-05	0.662086	<1E-15	0.0933466	0.011742	0.0556346	0.133696	0.525142	<1E-15	0.136679	0.000216583
201	SFA	0.0672467	0.069778	0.0422951	0.254397	0.373171	<1E-15	0.561329	<1E-15	0.138502	0.000177783	-0.200815	4.63585e-08	0.150472	4.57765e-05	0.266419	2.70006e-13	0.220541	1.80427e-09	0.184558	5.3248e-07	0.330962	<1E-15	0.508742	<1E-15	0.15216	3.74824e-05	0.641347	<1E-15	0.3158	<1E-15	0.337538	<1E-15	0.318819	<1E-15	0.174301	2.23343e-06	0.197632	7.60143e-08	0.572926	<1E-15	0.292869	8.88178e-16	0.164192	8.47666e-06	0.438479	<1E-15	0.140556	0.000141924
202	DHA_pct	0.0824801	0.0260542	0.18531	4.77807e-07	0.157425	1.98211e-05	-0.0879851	0.0175729	0.221256	1.5946e-09	0.202409	3.60834e-08	-0.0759206	0.040571	0.307062	<1E-15	0.210585	9.66034e-09	0.115352	0.00182432	0.194118	1.29974e-07	0.233062	1.94758e-10	0.0654253	0.0777103	0.102569	0.00560549	0.331245	<1E-15	0.432224	<1E-15	0.187466	3.4937e-07	0.257874	1.59806e-12	0.350613	<1E-15	-0.289402	1.77636e-15	0.32677	<1E-15	0.397614	<1E-15	-0.0823848	0.0262277	0.292962	6.66134e-16
203	LA_pct	-0.0461136	0.213965	0.00390326	0.916269	0.029181	0.431774	-0.167414	5.58807e-06	0.0732764	0.0481134	0.189555	2.57064e-07	0.101279	0.00623835	0.187867	3.29477e-07	0.156957	2.09936e-05	0.125842	0.000666268	0.0678785	0.0671861	0.070632	0.0567981	0.00622474	0.866846	-0.23767	8.30642e-11	0.0375944	0.311076	0.0291055	0.432966	0.0236842	0.523457	0.00342246	0.926551	0.0176258	0.634937	-0.289826	1.33227e-15	-0.0212821	0.566441	0.128178	0.000526721	-0.012397	0.738434	0.0261733	0.480747
204	Omega_3_pct	0.18996	2.42123e-07	0.276659	2.93099e-14	0.143429	0.000103017	-0.0941282	0.0110537	0.210569	9.68686e-09	0.18528	4.79855e-07	-0.0502397	0.175715	0.291604	8.88178e-16	0.200152	5.14196e-08	0.137567	0.000196794	0.179473	1.09503e-06	0.201636	4.07554e-08	0.202432	3.59482e-08	0.0525762	0.156446	0.292261	8.88178e-16	0.382756	<1E-15	0.335395	<1E-15	0.401988	<1E-15	0.475209	<1E-15	-0.25939	1.17106e-12	0.256959	1.92579e-12	0.378876	<1E-15	0.0189598	0.609539	0.407074	<1E-15
205	Omega_6_pct	-0.068701	0.0639314	0.0127249	0.731778	-0.00576632	0.876571	-0.268023	1.92069e-13	0.13091	0.000398135	0.273157	6.35048e-14	0.0863136	0.0198477	0.222493	1.28619e-09	0.164154	8.51753e-06	0.138672	0.000174525	0.0421194	0.256377	0.0741365	0.0455405	-0.0696559	0.0603165	-0.306979	<1E-15	0.0684114	0.0650621	0.0903811	0.0147109	-0.0716261	0.0533917	-0.0286871	0.439611	0.0104872	0.777574	-0.527462	<1E-15	0.0383486	0.301462	0.173587	2.46034e-06	-0.211685	8.05815e-09	0.0143163	0.69977
206	PUFA_pct	-0.0165054	0.656605	0.078304	0.0346547	0.0257649	0.487621	-0.260582	9.16156e-13	0.167629	5.43337e-06	0.278427	1.9984e-14	0.0601239	0.105037	0.261451	7.65166e-13	0.186853	3.82058e-07	0.150931	4.33621e-05	0.075085	0.0428383	0.11111	0.00268153	-0.0155536	0.675244	-0.262901	5.65992e-13	0.125964	0.000658153	0.165429	7.23057e-06	0.0162665	0.661264	0.0692888	0.061686	0.118415	0.00137056	-0.528652	<1E-15	0.0918844	0.0131322	0.240005	5.35583e-11	-0.181092	8.72315e-07	0.106236	0.00411005
207	MUFA_pct	0.0861006	0.0201553	-0.0368361	0.320944	0.00565769	0.878878	0.233311	1.861e-10	-0.222611	1.26001e-09	-0.211849	7.84288e-09	0.00958288	0.796313	-0.281698	9.54792e-15	-0.056356	0.128722	-0.10476	0.00466178	-0.0757573	0.0410061	-0.134046	0.000286821	0.0760186	0.0403122	0.197695	7.52745e-08	-0.124501	0.000761113	-0.241389	4.12061e-11	0.120802	0.00109162	0.043356	0.242667	-0.0484447	0.191679	0.554954	<1E-15	-0.231943	2.38916e-10	-0.213793	5.67641e-09	0.328373	<1E-15	-0.0144947	0.696213
208	SFA_pct	-0.0892898	0.0159593	-0.0842741	0.0229673	-0.0579837	0.118026	0.0895078	0.0157027	0.015802	0.670359	-0.160247	1.39665e-05	-0.107512	0.00368097	-0.0671623	0.0701302	-0.218912	2.38744e-09	-0.114981	0.00188785	-0.0245594	0.508221	-0.010368	0.780036	-0.076409	0.0392935	0.13724	0.000203875	-0.0280531	0.449792	0.0272049	0.463618	-0.190112	2.36737e-07	-0.180253	9.81695e-07	-0.14584	7.83656e-05	0.100085	0.00687992	0.15198	3.82922e-05	-0.0943879	0.010833	-0.131601	0.000370609	-0.168329	4.95731e-06
209	Glucose	-0.592725	<1E-15	-0.637316	<1E-15	0.0218992	0.557152	0.0121559	0.744539	-0.0514992	0.167173	-0.029914	0.422541	-0.0483913	0.194328	0.0942322	0.0113571	0.0395549	0.288836	0.045722	0.220118	0.0609872	0.101782	0.107125	0.00397977	-0.599447	<1E-15	0.137093	0.000222312	0.0761463	0.0409477	0.0879862	0.0181257	-0.431965	<1E-15	-0.52925	<1E-15	-0.482345	<1E-15	-0.0242417	0.515762	0.0475755	0.201963	0.0165494	0.657308	-0.158651	1.87091e-05	-0.499102	<1E-15
210	Lactate	0.683154	<1E-15	0.739013	<1E-15	0.0723957	0.049925	0.00523998	0.887299	0.100307	0.00653236	-0.0121799	0.741828	0.0361503	0.328049	0.0446154	0.227324	0.0402515	0.276112	0.01043	0.777867	0.010177	0.783118	-0.0317982	0.389657	0.642903	<1E-15	-0.0502671	0.173704	0.02571	0.486757	0.035207	0.340837	0.593695	<1E-15	0.644881	<1E-15	0.614577	<1E-15	0.0663617	0.0723646	0.0359583	0.330627	0.0860893	0.0196625	0.282852	5.77316e-15	0.607656	<1E-15
211	Pyruvate	0.570278	<1E-15	0.550865	<1E-15	0.114519	0.00192764	0.0512519	0.166286	0.0975393	0.00831626	-0.0217245	0.557587	0.103809	0.00496225	0.0711283	0.0545754	0.0820324	0.0265648	0.0802791	0.0299843	0.0321212	0.385833	0.0450624	0.223648	0.497933	<1E-15	0.00959071	0.795738	0.0526174	0.155268	0.0781032	0.0347475	0.573396	<1E-15	0.588694	<1E-15	0.57663	<1E-15	0.0930131	0.0118712	0.0257376	0.487185	0.0854356	0.0208774	0.311025	<1E-15	0.559192	<1E-15
212	Citrate	0.185449	4.20026e-07	0.217482	2.62494e-09	0.139819	0.00014454	-0.0131471	0.722145	0.124185	0.00074675	0.172984	2.42715e-06	0.0595202	0.10713	0.192271	1.52719e-07	0.0711261	0.0540876	0.0509942	0.167556	0.0718828	0.0515731	0.0440452	0.233325	0.185706	4.04589e-07	-0.0657291	0.0751331	0.0464791	0.208477	0.117093	0.00148362	0.154968	2.47789e-05	0.140063	0.000140683	0.200723	4.14114e-08	-0.149313	4.88322e-05	0.178688	1.10421e-06	0.200218	4.48438e-08	0.0965865	0.00883358	0.226613	5.29858e-10
213	Glycerol	0.229082	1.0254e-09	0.206883	3.80023e-08	0.192696	3.13358e-07	0.168135	8.4647e-06	0.0690303	0.0691535	0.0146766	0.699524	0.0402505	0.289659	0.0547411	0.149705	0.040476	0.286962	0.00840262	0.825122	-0.000134646	0.997175	0.0536826	0.157751	0.27077	3.97904e-13	0.0420421	0.268707	-0.00425098	0.910993	-0.0307137	0.419178	0.23055	7.96564e-10	0.168273	8.31967e-06	0.144305	0.000136351	0.18689	7.11203e-07	0.0424451	0.264141	0.0687925	0.070119	0.316934	<1E-15	0.206122	4.27209e-08
214	Ala	0.464456	<1E-15	0.4859	<1E-15	0.0505492	0.171299	0.00681343	0.853794	0.107134	0.00366137	-0.093943	0.0108828	-0.013193	0.721214	0.0904817	0.0141977	0.00852927	0.817556	0.0146982	0.690959	0.114506	0.00188879	0.0136902	0.711168	0.49343	<1E-15	0.123803	0.000775596	0.0899943	0.0147296	0.152302	3.422e-05	0.628131	<1E-15	0.584986	<1E-15	0.614204	<1E-15	0.173423	2.28634e-06	0.102493	0.00544657	0.140998	0.000126784	0.450992	<1E-15	0.561808	<1E-15
215	Gln	-0.216371	3.33457e-09	-0.220563	1.62259e-09	0.0826265	0.0253842	-0.0983434	0.00775303	0.0384604	0.298725	0.0425564	0.250169	-0.0836474	0.023622	0.0960709	0.0093001	0.043064	0.244559	-0.0363179	0.326473	0.03541	0.33872	0.0488534	0.186741	-0.192177	1.61031e-07	0.129435	0.000446913	0.0576557	0.119107	0.108591	0.00326466	-0.00586367	0.874162	-0.114371	0.00194011	-0.0798778	0.0307036	0.0373822	0.312486	0.0946874	0.0103713	0.104252	0.00475069	0.172126	2.81328e-06	-0.131509	0.00036045
216	Gly	0.445282	<1E-15	0.420519	<1E-15	-0.0226669	0.539788	-0.0312551	0.397809	-0.0308366	0.404161	-0.00397786	0.914324	0.0135766	0.713459	-0.0342264	0.354463	0.0367509	0.320072	-0.0203163	0.582637	-0.0110766	0.764491	-0.130282	0.000402039	0.442727	<1E-15	-0.0424546	0.250657	-0.0347231	0.347518	-0.0520079	0.159258	0.483012	<1E-15	0.506951	<1E-15	0.46416	<1E-15	0.0724497	0.049754	-0.0999651	0.0067187	-0.0224514	0.54365	0.285252	3.33067e-15	0.475453	<1E-15
217	His	0.38472	<1E-15	0.376998	<1E-15	0.0519264	0.160199	-0.031068	0.400963	0.133375	0.000293434	-0.115757	0.00169398	-0.053183	0.15031	0.0463215	0.210337	-0.0815182	0.0273191	-0.0355501	0.336481	0.00337329	0.927355	0.043651	0.237861	0.404753	<1E-15	0.0766832	0.037928	0.0119363	0.74698	0.0846551	0.0218968	0.481261	<1E-15	0.437961	<1E-15	0.448565	<1E-15	0.121738	0.000957985	0.0520165	0.159474	0.0509872	0.167905	0.342921	<1E-15	0.388138	<1E-15
218	Ile	0.285173	3.33067e-15	0.231949	2.01356e-10	0.0622261	0.0920629	0.160724	1.2117e-05	0.015038	0.684195	-0.267059	1.88294e-13	-0.0355605	0.336008	-0.142862	0.000102829	-0.175566	1.70461e-06	-0.112506	0.00226896	-0.0214148	0.562415	0.00426084	0.908255	0.321189	<1E-15	0.152385	3.38813e-05	-0.0748053	0.0427604	-0.0663596	0.0723737	0.31239	<1E-15	0.260039	8.27338e-13	0.223597	9.05759e-10	0.401153	<1E-15	-0.00439925	0.905288	-0.0806477	0.0289051	0.332396	<1E-15	0.205091	2.06296e-08
219	Leu	0.340164	<1E-15	0.291539	8.88178e-16	0.0439534	0.234302	0.124997	0.000688766	0.0597555	0.105747	-0.263086	4.37428e-13	-0.0380853	0.302804	-0.113485	0.00207482	-0.199801	4.78831e-08	-0.105806	0.00410852	-0.0321006	0.385162	0.0125764	0.733738	0.372714	<1E-15	0.120037	0.00112062	-0.0747721	0.042853	-0.0394909	0.285296	0.329999	<1E-15	0.292949	4.44089e-16	0.274482	3.73035e-14	0.338156	<1E-15	0.0149017	0.686906	-0.0718754	0.0515974	0.292655	4.44089e-16	0.249548	6.97709e-12
220	Val	0.286849	2.22045e-15	0.243028	2.50102e-11	0.0182172	0.62219	0.107847	0.00344011	0.0406465	0.271424	-0.296383	2.22045e-16	-0.0564777	0.126331	-0.147889	5.77101e-05	-0.265349	2.70894e-13	-0.137977	0.000177036	-0.052674	0.153977	-0.0010305	0.977765	0.297376	2.22045e-16	0.0832704	0.024066	-0.0952077	0.00985499	-0.0621506	0.0924585	0.226088	5.82054e-10	0.200768	4.11214e-08	0.187152	3.27399e-07	0.266532	2.10498e-13	0.0314635	0.394669	-0.101195	0.00606945	0.173975	2.12056e-06	0.170929	3.20374e-06
221	Phe	0.335831	<1E-15	0.272388	5.9508e-14	0.0204617	0.579942	0.0165759	0.653903	-0.0415435	0.260978	-0.183406	5.64625e-07	0.0400788	0.27818	-0.173745	2.1883e-06	-0.143945	9.09416e-05	-0.0684037	0.0639922	-0.114712	0.00185315	-0.075022	0.0421609	0.306081	<1E-15	-0.0363559	0.325304	-0.116444	0.00157693	-0.176263	1.54813e-06	0.226796	5.12774e-10	0.27225	6.12843e-14	0.185262	4.31578e-07	0.260587	7.38076e-13	-0.140562	0.000133102	-0.181626	7.28695e-07	0.128156	0.000500475	0.21431	4.50314e-09
222	Tyr	0.221601	1.35448e-09	0.212507	6.39451e-09	0.0111483	0.763326	0.119802	0.00116442	0.0399175	0.280779	-0.261515	6.53699e-13	-0.000901754	0.980569	-0.0715041	0.0531439	-0.207087	1.56141e-08	-0.0600673	0.10441	-0.0143055	0.6992	0.00593764	0.872587	0.228601	3.91489e-10	0.117993	0.00138345	-0.0578449	0.117898	-0.0246121	0.506142	0.257361	1.54299e-12	0.220456	1.65318e-09	0.210893	8.36317e-09	0.268934	1.35669e-13	0.0176562	0.633421	-0.103311	0.00514442	0.249956	6.87095e-12	0.16662	5.84249e-06
223	bOHbutyrate	-0.494514	<1E-15	-0.446689	<1E-15	-0.0407609	0.270075	-0.0408586	0.268928	-0.0905536	0.0141207	0.0223126	0.546145	-0.093536	0.0112332	-0.0459603	0.213606	-0.118721	0.00127144	-0.0969896	0.00855339	-0.0153728	0.677556	-0.0811978	0.0278261	-0.384693	<1E-15	0.0133503	0.718031	0.00436495	0.906023	0.00975081	0.791989	-0.412728	<1E-15	-0.429417	<1E-15	-0.384564	<1E-15	-0.0518808	0.160281	0.0313887	0.395795	-0.00931285	0.801131	-0.201597	3.60667e-08	-0.389105	<1E-15
224	Acetate	0.0272372	0.461244	0.111834	0.00241167	0.122998	0.000839844	-0.0375288	0.309929	0.0401345	0.277512	0.0398439	0.281008	-0.0132619	0.71982	0.012636	0.732525	-0.0618093	0.0942663	-0.129757	0.000424525	-0.0576856	0.118411	-0.0834738	0.023722	0.126613	0.000585478	-0.125382	0.000662719	-0.0876123	0.0175893	-0.0482577	0.19157	-0.0642457	0.081964	-0.0610448	0.0984175	-0.0399437	0.279804	-0.118937	0.00124541	0.0311547	0.399328	0.0141255	0.702417	-0.0692125	0.0609048	0.00833511	0.821639
225	Acetoacetate	0.323681	<1E-15	0.347403	<1E-15	0.196881	7.5484e-08	-0.0357713	0.333149	0.184244	5.00306e-07	0.200953	3.99359e-08	0.164852	7.14328e-06	0.186171	3.77999e-07	0.164145	7.82689e-06	0.124367	0.000733393	0.0483226	0.190972	0.157093	1.90832e-05	0.321465	<1E-15	-0.103433	0.00503155	0.0781178	0.0343425	0.114438	0.00190067	0.271575	7.08322e-14	0.309355	<1E-15	0.346705	<1E-15	-0.0835403	0.0236104	0.14588	7.28562e-05	0.236749	8.26219e-11	0.121229	0.000998511	0.382735	<1E-15
226	Creatinine	0.00997706	0.787419	-0.0232408	0.529852	-0.00447363	0.90376	0.0625436	0.0906327	-0.0218816	0.554197	0.0428472	0.246621	0.0952127	0.00990155	-0.034249	0.354474	0.0325087	0.379472	0.0406531	0.271674	-0.061811	0.0944825	0.0285748	0.439836	0.0056488	0.878654	-0.0651326	0.0780254	-0.012424	0.737017	-0.0801816	0.0299595	-0.0683351	0.0644424	-0.0257065	0.487115	-0.0731047	0.0478718	-0.00882604	0.811452	-0.0626969	0.0898432	-0.0305584	0.408736	-0.0933126	0.0114862	-0.0470471	0.203273
227	Albumin	0.355844	<1E-15	0.400495	<1E-15	0.113598	0.00205353	0.0190497	0.606365	0.161261	1.13213e-05	0.0316285	0.392193	0.0292035	0.429519	0.158435	1.61541e-05	0.0926844	0.0119989	0.0259682	0.482391	0.0565232	0.126025	0.0917526	0.0128893	0.438586	<1E-15	0.0538161	0.145232	0.124589	0.00071736	0.143386	9.69091e-05	0.462385	<1E-15	0.465723	<1E-15	0.478495	<1E-15	0.00972836	0.792457	0.107369	0.00358718	0.125725	0.000640297	0.266999	1.90514e-13	0.40699	<1E-15
228	GlycA	0.18961	2.2759e-07	0.0312873	0.397323	0.0490203	0.184637	0.1789	1.07174e-06	-0.195522	9.30658e-08	0.0397867	0.281701	0.284551	3.9968e-15	-0.166199	5.99466e-06	0.159154	1.4766e-05	0.123596	0.000791704	-0.0909243	0.0137294	0.0415278	0.261159	0.0776419	0.0354572	-0.0168252	0.649044	-0.0321324	0.38469	-0.236253	9.0667e-11	0.0652925	0.0770938	0.1285	0.000483148	-0.0180282	0.625809	0.293255	4.44089e-16	-0.237839	6.73075e-11	-0.134377	0.000261262	0.0854565	0.0205848	0.080136	0.0299409
[truncated: 30 more columns]

## Sheet: S7
S7: Association of breastfeeding status at 6m and 6m NMR metabolomics biomarkers
Biomarker #	NMR Biomarker	beta	95% Lower CI	95% Upper CI	p-value	pvalue (BH)1
1	Total_C	0.474227	0.327746	0.620709	2.22343e-10	1.23524e-09
2	non_HDL_C	0.378923	0.232028	0.525819	4.28817e-07	1.08287e-06
3	Remnant_C	0.314381	0.167175	0.461588	2.84277e-05	6.0743e-05
4	VLDL_C	0.0360648	-0.113025	0.185155	0.635417	0.681777
5	Clinical_LDL_C	0.377665	0.230048	0.525283	5.32232e-07	1.31741e-06
6	LDL_C	0.381029	0.23338	0.528678	4.23877e-07	1.08132e-06
7	HDL_C	0.449774	0.300924	0.598624	3.17846e-09	1.41896e-08
8	Total_TG	-0.0439973	-0.194202	0.106207	0.565894	0.620498
9	VLDL_TG	-0.140864	-0.291171	0.00944232	0.0662336	0.0940818
10	LDL_TG	0.416688	0.272907	0.560469	1.34681e-08	4.74228e-08
11	HDL_TG	0.28376	0.135413	0.432108	0.000177541	0.00033882
12	Total_PL	0.49502	0.348706	0.641333	3.3404e-11	2.25703e-10
13	VLDL_PL	-0.0551818	-0.204882	0.0945184	0.470001	0.531583
14	LDL_PL	0.434404	0.288375	0.580433	5.53294e-09	2.17019e-08
15	HDL_PL	0.49553	0.34835	0.64271	4.15222e-11	2.73172e-10
16	Total_CE	0.487213	0.340659	0.633766	7.24123e-11	4.52577e-10
17	VLDL_CE	0.0932198	-0.0554598	0.241899	0.21912	0.271188
18	LDL_CE	0.347629	0.199457	0.495802	4.26049e-06	9.68293e-06
19	HDL_CE	0.407794	0.258287	0.557301	9.00096e-08	2.61656e-07
20	Total_FC	0.432274	0.285917	0.578631	7.09452e-09	2.66969e-08
21	VLDL_FC	-0.0375932	-0.187093	0.111907	0.622116	0.670383
22	LDL_FC	0.440937	0.294176	0.587697	3.89661e-09	1.67957e-08
23	HDL_FC	0.57612	0.43001	0.72223	1.09596e-14	1.19127e-13
24	Total_L	0.408996	0.262	0.555991	4.94828e-08	1.54634e-07
25	VLDL_L	-0.0758226	-0.225909	0.0742642	0.322095	0.372795
26	LDL_L	0.422265	0.275767	0.568762	1.61114e-08	5.59422e-08
27	HDL_L	0.490068	0.342417	0.637719	7.76935e-11	4.73741e-10
28	Total_P	0.485079	0.336992	0.633166	1.36339e-10	7.74653e-10
29	VLDL_P	0.0856712	-0.0628982	0.23424	0.258392	0.310567
30	LDL_P	0.253687	0.106385	0.400989	0.000736882	0.00132533
31	HDL_P	0.469218	0.320916	0.61752	5.60948e-10	2.80474e-09
32	VLDL_size	-0.388331	-0.53618	-0.240482	2.63656e-07	6.93833e-07
33	LDL_size	0.0805441	-0.0709122	0.232	0.297268	0.347276
34	HDL_size	0.301867	0.150959	0.452775	8.83605e-05	0.000175318
35	Phosphoglyc	0.438456	0.29105	0.585863	5.55568e-09	2.17019e-08
36	TG_by_PG	-0.271111	-0.421472	-0.120751	0.000409451	0.000756045
37	Cholines	0.417643	0.269664	0.565622	3.1763e-08	1.05877e-07
38	Phosphatidylc	0.359663	0.211089	0.508237	2.08997e-06	4.83789e-06
39	Sphingomyelins	0.646077	0.50322	0.788935	7.79365e-19	1.08245e-17
40	ApoB	0.269771	0.122735	0.416806	0.000323194	0.000607507
41	ApoA1	0.488766	0.341129	0.636404	8.67742e-11	5.04501e-10
42	ApoB_by_ApoA1	-0.0418785	-0.190248	0.106491	0.580115	0.633313
43	Total_FA	0.200806	0.05123	0.350381	0.00850726	0.0135466
44	Unsaturation	0.395865	0.247445	0.544285	1.7183e-07	4.6693e-07
45	Omega_3	0.973394	0.844139	1.10265	2.90865e-49	1.0388e-47
46	Omega_6	-0.134164	-0.285047	0.0167194	0.0813718	0.113648
47	PUFA	0.0871853	-0.0634	0.237771	0.256469	0.309745
48	MUFA	-0.153252	-0.303512	-0.00299092	0.0456109	0.0678734
49	SFA	0.56531	0.421063	0.709557	1.58522e-14	1.65127e-13
50	LA	-0.422419	-0.57075	-0.274087	2.3855e-08	8.05913e-08
51	DHA	0.830823	0.694708	0.966938	5.65214e-33	1.17753e-31
52	Omega_3_pct	1.02271	0.895151	1.15026	1.34118e-55	5.58823e-54
53	Omega_6_pct	-0.69644	-0.838192	-0.554688	6.0476e-22	9.44938e-21
54	PUFA_pct	-0.313769	-0.463769	-0.163769	4.13514e-05	8.68727e-05
55	MUFA_pct	-0.705282	-0.847358	-0.563206	2.27788e-22	3.79647e-21
56	SFA_pct	1.39997	1.28859	1.51135	9.49261e-134	2.37315e-131
57	LA_pct	-1.08941	-1.21755	-0.96126	2.58109e-62	1.61318e-60
58	DHA_pct	0.692309	0.550472	0.834147	1.11539e-21	1.64028e-20
59	PUFA_by_MUFA	0.30491	0.155151	0.454669	6.59485e-05	0.000136257
60	Omega_6_by_Omega_3	-1.11352	-1.23637	-0.990657	1.60762e-70	2.00953e-68
61	Ala	-0.092688	-0.244926	0.0595501	0.232753	0.286642
62	Gln	0.753745	0.611704	0.895786	2.46674e-25	4.74373e-24
63	Gly	-0.442162	-0.589785	-0.294539	4.34609e-09	1.84156e-08
64	His	-0.271115	-0.422989	-0.11924	0.00046742	0.000852956
65	Total_BCAA	-1.06212	-1.19004	-0.934195	1.62084e-59	8.1042e-58
66	Ile	-0.96159	-1.09423	-0.82895	8.18495e-46	2.5578e-44
67	Leu	-0.961919	-1.09509	-0.82875	1.70384e-45	4.73289e-44
68	Val	-1.0888	-1.2147	-0.962904	2.15197e-64	1.79331e-62
69	Phe	-0.896073	-1.03059	-0.761556	5.88072e-39	1.33653e-37
70	Tyr	-0.903679	-1.03669	-0.770665	1.8837e-40	4.70925e-39
71	Glucose	0.399135	0.250453	0.547817	1.42888e-07	4.05931e-07
72	Lactate	-0.195877	-0.347092	-0.0446626	0.0111215	0.0173774
73	Pyruvate	-0.104773	-0.256642	0.0470956	0.176322	0.223759
74	Citrate	0.559924	0.413702	0.706146	6.13548e-14	5.8995e-13
75	Glycerol	0.0947656	-0.0784893	0.268021	0.283699	0.33455
76	bOHbutyrate	0.748945	0.607466	0.890424	3.24874e-25	5.80132e-24
77	Acetate	0.435764	0.289509	0.582019	5.23074e-09	2.10917e-08
78	Acetoacetate	0.626099	0.480379	0.771819	3.73813e-17	4.91859e-16
79	Acetone	0.60296	0.456785	0.749135	6.3064e-16	7.883e-15
80	Creatinine	-0.399875	-0.54973	-0.25002	1.69545e-07	4.65784e-07
81	Albumin	0.252965	0.101724	0.404206	0.00104463	0.00182627
82	GlycA	-0.280344	-0.431948	-0.128739	0.000289775	0.000548817
83	XXL_VLDL_P	-0.424896	-0.573662	-0.276129	2.1715e-08	7.43666e-08
84	XXL_VLDL_L	-0.465333	-0.613053	-0.317614	6.66201e-10	3.20289e-09
85	XXL_VLDL_PL	-0.503037	-0.650987	-0.355086	2.67038e-11	1.85443e-10
86	XXL_VLDL_C	-0.507656	-0.654729	-0.360583	1.33279e-11	9.7999e-11
87	XXL_VLDL_CE	-0.437721	-0.585991	-0.289452	7.20619e-09	2.66969e-08
88	XXL_VLDL_FC	-0.559118	-0.705056	-0.413181	5.96729e-14	5.8995e-13
89	XXL_VLDL_TG	-0.476681	-0.624605	-0.328757	2.69037e-10	1.43105e-09
90	XL_VLDL_P	-0.116604	-0.267806	0.0345987	0.130666	0.172838
91	XL_VLDL_L	-0.147836	-0.299096	0.00342293	0.0554145	0.0805444
92	XL_VLDL_PL	-0.145492	-0.297477	0.00649424	0.0606253	0.0876089
93	XL_VLDL_C	-0.156827	-0.307623	-0.00603107	0.0415148	0.0625223
94	XL_VLDL_CE	-0.105971	-0.256749	0.0448072	0.168352	0.215836
95	XL_VLDL_FC	-0.20735	-0.358256	-0.0564437	0.00708065	0.0114946
96	XL_VLDL_TG	-0.143705	-0.294804	0.00739342	0.062313	0.0895302
97	L_VLDL_P	-0.128521	-0.279114	0.0220718	0.0943858	0.130367
98	L_VLDL_L	-0.114772	-0.265538	0.0359939	0.135687	0.177601
99	L_VLDL_PL	-0.128433	-0.279985	0.0231185	0.0967166	0.13213
100	L_VLDL_C	-0.109564	-0.260244	0.0411155	0.154111	0.199626
101	L_VLDL_CE	-0.0846356	-0.235217	0.0659463	0.270628	0.322176
102	L_VLDL_FC	-0.13357	-0.284297	0.0171568	0.0824104	0.114459
103	L_VLDL_TG	-0.108132	-0.258821	0.0425572	0.159593	0.205661
104	M_VLDL_P	-0.00905416	-0.158647	0.140538	0.90557	0.927157
105	M_VLDL_L	0.00126152	-0.14874	0.151263	0.986849	0.986849
106	M_VLDL_PL	0.00881763	-0.141742	0.159377	0.908614	0.927157
107	M_VLDL_C	0.115043	-0.0344747	0.26456	0.131541	0.173081
108	M_VLDL_CE	0.151794	0.00189151	0.301697	0.0471784	0.06938
109	M_VLDL_FC	0.0801134	-0.0693481	0.229575	0.293456	0.344432
110	M_VLDL_TG	-0.0878598	-0.238324	0.0626048	0.252428	0.306344
111	S_VLDL_P	0.00321093	-0.145637	0.152059	0.966275	0.970156
112	S_VLDL_L	0.0489783	-0.0999197	0.197876	0.519115	0.574242
113	S_VLDL_PL	0.0872855	-0.0612801	0.235851	0.249516	0.304288
114	S_VLDL_C	0.124498	-0.0232311	0.272228	0.0985849	0.133223
115	S_VLDL_CE	0.124588	-0.022895	0.272072	0.0977814	0.132855
116	S_VLDL_FC	0.116709	-0.0316882	0.265107	0.123209	0.163841
117	S_VLDL_TG	-0.0518182	-0.201878	0.0982419	0.498526	0.553918
118	XS_VLDL_P	0.402268	0.258173	0.546363	4.46643e-08	1.43155e-07
119	XS_VLDL_L	0.377679	0.233216	0.522141	2.99362e-07	7.7959e-07
120	XS_VLDL_PL	0.295508	0.150121	0.440895	6.78581e-05	0.000138879
121	XS_VLDL_C	0.458011	0.314159	0.601863	4.38204e-10	2.23574e-09
122	XS_VLDL_CE	0.463923	0.319513	0.608333	3.05688e-10	1.59213e-09
123	XS_VLDL_FC	0.424285	0.280944	0.567625	6.5883e-09	2.53396e-08
124	XS_VLDL_TG	0.204883	0.0576869	0.35208	0.00637052	0.0104094
125	IDL_P	0.404334	0.258716	0.549952	5.27008e-08	1.62657e-07
126	IDL_L	0.549158	0.405464	0.692851	6.89525e-14	6.38449e-13
127	IDL_PL	0.513917	0.370122	0.657713	2.48213e-12	1.93916e-11
128	IDL_C	0.545679	0.401156	0.690203	1.36484e-13	1.17658e-12
129	IDL_CE	0.540768	0.395925	0.68561	2.53577e-13	2.11314e-12
130	IDL_FC	0.547973	0.40411	0.691835	8.33862e-14	7.44519e-13
131	IDL_TG	0.391816	0.247816	0.535817	9.6697e-08	2.77865e-07
132	L_LDL_P	0.250424	0.103092	0.397755	0.000864211	0.00153229
133	L_LDL_L	0.460662	0.314529	0.606795	6.47936e-10	3.17615e-09
134	L_LDL_PL	0.470206	0.324379	0.616033	2.62351e-10	1.42582e-09
135	L_LDL_C	0.381344	0.233273	0.529415	4.4724e-07	1.1181e-06
136	L_LDL_CE	0.140235	-0.0112968	0.291767	0.0697012	0.098448
137	L_LDL_FC	0.439158	0.292126	0.58619	4.80089e-09	1.96758e-08
138	L_LDL_TG	0.487564	0.345287	0.62984	1.86302e-11	1.33073e-10
139	M_LDL_P	0.253348	0.105488	0.401208	0.000784402	0.00140072
140	M_LDL_L	0.339656	0.192035	0.487278	6.49645e-06	1.43777e-05
141	M_LDL_PL	0.357739	0.210449	0.50503	1.93303e-06	4.51643e-06
142	M_LDL_C	0.296277	0.14765	0.444903	9.34342e-05	0.000183926
143	M_LDL_CE	0.0951844	-0.0563014	0.24667	0.218128	0.271188
144	M_LDL_FC	0.395167	0.247618	0.542716	1.52836e-07	4.29315e-07
145	M_LDL_TG	0.360152	0.215318	0.504986	1.09521e-06	2.58304e-06
146	S_LDL_P	0.231266	0.0837169	0.378814	0.00212627	0.00366598
147	S_LDL_L	0.315614	0.168655	0.462573	2.56215e-05	5.52188e-05
148	S_LDL_PL	0.383473	0.238125	0.528822	2.32996e-07	6.19671e-07
149	S_LDL_C	0.288617	0.140817	0.436418	0.000129566	0.000251098
150	S_LDL_CE	0.228035	0.0795778	0.376492	0.00260768	0.00443484
151	S_LDL_FC	0.408257	0.261817	0.554696	4.6544e-08	1.47291e-07
152	S_LDL_TG	0.0671698	-0.081902	0.216242	0.377162	0.430551
153	XL_HDL_P	0.438749	0.290104	0.587394	7.26156e-09	2.66969e-08
154	XL_HDL_L	0.354431	0.204177	0.504686	3.77993e-06	8.66957e-06
155	XL_HDL_PL	0.235905	0.0820746	0.389736	0.00265149	0.00447887
156	XL_HDL_C	0.382785	0.233101	0.532468	5.38741e-07	1.32044e-06
157	XL_HDL_CE	0.348898	0.198614	0.499182	5.36272e-06	1.20782e-05
158	XL_HDL_FC	0.455425	0.307689	0.603161	1.52445e-09	7.19079e-09
159	XL_HDL_TG	0.298319	0.150694	0.445944	7.47539e-05	0.000149508
160	L_HDL_P	0.381393	0.231734	0.531052	5.89382e-07	1.43054e-06
161	L_HDL_L	0.41184	0.262745	0.560935	6.17086e-08	1.88136e-07
162	L_HDL_PL	0.449147	0.30085	0.597444	2.92176e-09	1.32807e-08
163	L_HDL_C	0.345442	0.195305	0.49558	6.4987e-06	1.43777e-05
164	L_HDL_CE	0.317537	0.167029	0.468046	3.54947e-05	7.52007e-05
165	L_HDL_FC	0.434718	0.286076	0.58336	9.92952e-09	3.54626e-08
166	L_HDL_TG	0.488077	0.342296	0.633858	5.32401e-11	3.41283e-10
167	M_HDL_P	0.443375	0.295247	0.591502	4.45385e-09	1.85577e-08
168	M_HDL_L	0.451221	0.303498	0.598944	2.14312e-09	9.92183e-09
169	M_HDL_PL	0.44518	0.297741	0.592618	3.2626e-09	1.43097e-08
170	M_HDL_C	0.43523	0.286712	0.583748	9.27401e-09	3.36015e-08
171	M_HDL_CE	0.410611	0.261751	0.559472	6.43856e-08	1.91624e-07
172	M_HDL_FC	0.518275	0.37124	0.665311	4.90658e-12	3.71711e-11
173	M_HDL_TG	0.231891	0.082639	0.381144	0.00232566	0.0039823
174	S_HDL_P	0.38729	0.237562	0.537018	3.98531e-07	1.02714e-06
175	S_HDL_L	0.416546	0.268057	0.565035	3.83936e-08	1.26295e-07
176	S_HDL_PL	0.414933	0.266844	0.563022	3.98341e-08	1.29331e-07
177	S_HDL_C	0.39625	0.2465	0.545999	2.14654e-07	5.77027e-07
178	S_HDL_CE	0.314447	0.16353	0.465365	4.43241e-05	9.23418e-05
179	S_HDL_FC	0.578598	0.433432	0.723764	5.64561e-15	6.41546e-14
180	S_HDL_TG	0.121495	-0.0283688	0.271359	0.112071	0.149828
181	XXL_VLDL_PL_pct	-0.311559	-0.470904	-0.152214	0.000127001	0.000248049
182	XXL_VLDL_C_pct	0.0421404	-0.118017	0.202298	0.606057	0.658757
183	XXL_VLDL_CE_pct	0.1504	-0.00899611	0.309797	0.0644076	0.0920108
184	XXL_VLDL_FC_pct	-0.147276	-0.308205	0.0136527	0.0728621	0.102334
185	XXL_VLDL_TG_pct	-0.234633	-0.395399	-0.0738665	0.00423015	0.00700356
186	XL_VLDL_PL_pct	-0.0751895	-0.228243	0.0778644	0.335619	0.386657
187	XL_VLDL_C_pct	0.0277044	-0.122612	0.178021	0.717922	0.76051
188	XL_VLDL_CE_pct	0.124854	-0.0254326	0.275141	0.103464	0.139065
189	XL_VLDL_FC_pct	-0.333457	-0.482462	-0.184452	1.15365e-05	2.52993e-05
190	XL_VLDL_TG_pct	-0.0486976	-0.200431	0.103036	0.529327	0.582959
191	L_VLDL_PL_pct	-0.100085	-0.253436	0.053266	0.200833	0.251041
192	L_VLDL_C_pct	0.027117	-0.122389	0.176623	0.72222	0.761835
193	L_VLDL_CE_pct	0.0893481	-0.0596509	0.238347	0.239872	0.29396
194	L_VLDL_FC_pct	-0.10004	-0.250298	0.0502181	0.19192	0.241105
195	L_VLDL_TG_pct	0.0242234	-0.125588	0.174035	0.751309	0.78919
196	M_VLDL_PL_pct	0.0147378	-0.137104	0.16658	0.849125	0.884506
197	M_VLDL_C_pct	0.20161	0.0516583	0.351562	0.00840967	0.013477
198	M_VLDL_CE_pct	0.201312	0.0509336	0.35169	0.0086954	0.0137585
199	M_VLDL_FC_pct	0.210335	0.0607834	0.359887	0.00584127	0.00960735
200	M_VLDL_TG_pct	-0.24256	-0.391545	-0.0935761	0.00141787	0.00246158
201	S_VLDL_PL_pct	0.165202	0.0148588	0.315545	0.031266	0.0473727
202	S_VLDL_C_pct	0.202527	0.0543073	0.350747	0.00740455	0.0119428
203	S_VLDL_CE_pct	0.196338	0.0487152	0.34396	0.00914083	0.0143724
204	S_VLDL_FC_pct	0.172081	0.0219993	0.322163	0.0246235	0.0377662
205	S_VLDL_TG_pct	-0.219602	-0.368339	-0.0708649	0.00380648	0.00634414
206	XS_VLDL_PL_pct	-0.409071	-0.558258	-0.259883	7.69385e-08	2.2629e-07
207	XS_VLDL_C_pct	0.372487	0.223248	0.521725	9.99073e-07	2.37874e-06
208	XS_VLDL_CE_pct	0.328658	0.178531	0.478785	1.78108e-05	3.8719e-05
209	XS_VLDL_FC_pct	0.477511	0.333538	0.621484	8.00995e-11	4.76783e-10
210	XS_VLDL_TG_pct	-0.302706	-0.451769	-0.153643	6.88841e-05	0.000138879
211	IDL_PL_pct	-0.399654	-0.549357	-0.249951	1.6738e-07	4.64943e-07
212	IDL_C_pct	0.30616	0.155401	0.456919	6.88406e-05	0.000138879
213	IDL_CE_pct	0.272836	0.121467	0.424205	0.000411288	0.000756045
214	IDL_FC_pct	0.190111	0.0397991	0.340422	0.0131784	0.020337
215	IDL_TG_pct	-0.254231	-0.405075	-0.103387	0.000955527	0.00168227
216	L_LDL_PL_pct	-0.192415	-0.343635	-0.0411942	0.0126355	0.0196204
217	L_LDL_C_pct	0.00414942	-0.148239	0.156538	0.957438	0.96516
218	L_LDL_CE_pct	-0.0551135	-0.20742	0.097193	0.478182	0.533685
219	L_LDL_FC_pct	0.153364	0.0022179	0.30451	0.0467316	0.0691297
220	L_LDL_TG_pct	-0.0834571	-0.235297	0.0683832	0.281359	0.333364
221	M_LDL_PL_pct	-0.0551067	-0.207014	0.0968002	0.477078	0.533685
222	M_LDL_C_pct	-0.0140753	-0.166308	0.138157	0.856197	0.888171
223	M_LDL_CE_pct	-0.0745379	-0.22676	0.0776843	0.337193	0.386689
224	M_LDL_FC_pct	0.290505	0.140748	0.440263	0.000143542	0.000276042
225	M_LDL_TG_pct	-0.0556565	-0.207341	0.0960284	0.472046	0.531583
226	S_LDL_PL_pct	0.128774	-0.0231807	0.280728	0.0967191	0.13213
227	S_LDL_C_pct	0.0192631	-0.13323	0.171757	0.804456	0.841481
228	S_LDL_CE_pct	-0.273238	-0.424544	-0.121932	0.000401019	0.00074817
229	S_LDL_FC_pct	0.376743	0.227887	0.525598	7.03367e-07	1.69079e-06
230	S_LDL_TG_pct	-0.222273	-0.372051	-0.0724943	0.00363054	0.0060915
231	XL_HDL_PL_pct	0.0879578	-0.0671402	0.243056	0.266325	0.31857
232	XL_HDL_C_pct	-0.11203	-0.263986	0.039926	0.14846	0.193307
233	XL_HDL_CE_pct	0.0127152	-0.1389	0.16433	0.869438	0.89818
234	XL_HDL_FC_pct	-0.15751	-0.309908	-0.00511274	0.0427938	0.0640626
235	XL_HDL_TG_pct	-0.0799071	-0.231067	0.0712527	0.300159	0.349023
236	L_HDL_PL_pct	0.0323449	-0.119911	0.184601	0.677139	0.723439
237	L_HDL_C_pct	0.00631731	-0.145591	0.158225	0.935038	0.950242
238	L_HDL_CE_pct	-0.105858	-0.257262	0.0455464	0.170576	0.217571
239	L_HDL_FC_pct	0.409854	0.261299	0.558409	6.39771e-08	1.91624e-07
240	L_HDL_TG_pct	0.0114491	-0.139828	0.162726	0.882077	0.907486
241	M_HDL_PL_pct	-0.268349	-0.419411	-0.117286	0.000498299	0.000902715
242	M_HDL_C_pct	0.167735	0.0164009	0.319069	0.0298275	0.0454687
243	M_HDL_CE_pct	0.00554987	-0.145547	0.156647	0.942609	0.954058
244	M_HDL_FC_pct	0.586506	0.4408	0.732212	3.04664e-15	3.62696e-14
245	M_HDL_TG_pct	-0.0653854	-0.21684	0.0860688	0.397467	0.451667
246	S_HDL_PL_pct	0.0381233	-0.111853	0.1881	0.618333	0.669191
247	S_HDL_C_pct	0.0292109	-0.121868	0.180289	0.704719	0.749701
248	S_HDL_CE_pct	-0.152139	-0.302573	-0.00170424	0.0474605	0.0693866
249	S_HDL_FC_pct	0.519022	0.37593	0.662114	1.16984e-12	9.43423e-12
250	S_HDL_TG_pct	-0.10175	-0.252844	0.0493452	0.186877	0.235956

## Sheet: S8
S8: Association of breastfeeding with lipid species at 6 months
Lipid #	Lipid Species	beta	95% Lower CI	95% Upper CI	p-value	pvalue (BH)1
1	Sph(d16:1)	-0.680071	-0.82372	-0.536422	1.42807e-19	2.69094e-19
2	Sph(d18:1)	-0.232398	-0.381059	-0.0837361	0.00222382	0.00259977
3	Sph(d18:2)	-0.0505806	-0.201649	0.100488	0.511219	0.526297
4	S1P(d16:1)	-0.72549	-0.86517	-0.585809	5.15179e-23	1.05482e-22
5	S1P(d18:0)	-0.164682	-0.31499	-0.0143734	0.031804	0.03581
6	S1P(d18:1)	0.0478097	-0.102284	0.197903	0.531973	0.545365
7	S1P(d18:2)	0.0517482	-0.0978074	0.201304	0.497201	0.514031
8	Cer(d18:0/16:0)	0.355808	0.207803	0.503813	2.80273e-06	3.60422e-06
9	Cer(d18:0/18:0)	1.31764	1.20639	1.42889	1.75143e-91	1.44247e-90
10	Cer(d18:0/20:0)	1.11198	0.986625	1.23734	1.03762e-57	4.29703e-57
11	Cer(d18:0/22:0)	0.387015	0.240357	0.533674	2.81829e-07	3.72889e-07
12	Cer(d18:0/24:0)	0.438778	0.292144	0.585412	6.27297e-09	8.87662e-09
13	Cer(d18:0/24:1)	1.22936	1.11208	1.34664	1.20494e-75	7.18068e-75
14	Cer(d16:1/16:0)	-1.05332	-1.18089	-0.925752	3.25698e-51	1.17028e-50
15	Cer(d16:1/18:0)	-0.071402	-0.219567	0.0767633	0.344452	0.361724
16	Cer(d16:1/20:0)	-0.716091	-0.854073	-0.578109	5.54984e-23	1.13316e-22
17	Cer(d16:1/22:0)	-1.22395	-1.3412	-1.10669	3.79669e-75	2.22638e-74
18	Cer(d16:1/23:0)	-1.28479	-1.39941	-1.17017	4.82787e-84	3.46944e-83
19	Cer(d16:1/24:0)	-1.25823	-1.37295	-1.14351	3.06117e-81	2.03985e-80
20	Cer(d16:1/24:1)	-0.587833	-0.729539	-0.446128	1.50263e-15	2.60384e-15
21	Cer(d17:1/16:0)	-0.407988	-0.55514	-0.260837	7.01768e-08	9.57907e-08
22	Cer(d17:1/18:0)	0.771409	0.635218	0.907601	8.82619e-27	1.94282e-26
23	Cer(d17:1/20:0)	0.376076	0.230615	0.521537	4.83363e-07	6.33819e-07
24	Cer(d17:1/22:0)	-0.604771	-0.74776	-0.461782	4.41481e-16	7.72329e-16
25	Cer(d17:1/23:0)	-0.800911	-0.938573	-0.663249	4.60659e-28	1.0585e-27
26	Cer(d17:1/24:0)	-0.63198	-0.774304	-0.489655	1.67782e-17	3.00695e-17
27	Cer(d17:1/24:1)	0.313949	0.166507	0.46139	3.2442e-05	4.08591e-05
28	Cer(d18:1/14:0)	0.132609	-0.0168904	0.282107	0.0820385	0.0908372
29	Cer(d18:1/16:0)	0.481996	0.337465	0.626528	1.06171e-10	1.59474e-10
30	Cer(d18:1/17:0)	0.552797	0.407957	0.697637	1.8221e-13	2.98566e-13
31	Cer(d18:1/18:0)	1.23893	1.12412	1.35374	3.38798e-79	2.14085e-78
32	Cer(d18:1/19:0)	0.946545	0.814898	1.07819	1.69609e-40	4.95314e-40
33	Cer(d18:1/20:0)	0.946805	0.817887	1.07572	5.38631e-42	1.63147e-41
34	Cer(d18:1/21:0)	0.683591	0.545047	0.822135	4.87512e-21	9.58032e-21
35	Cer(d18:1/22:0)	-0.0471793	-0.195202	0.100843	0.531718	0.545365
36	Cer(d18:1/23:0)	-0.597378	-0.740237	-0.454519	9.11266e-16	1.5866e-15
37	Cer(d18:1/24:0)	-0.391093	-0.537183	-0.245002	1.90651e-07	2.54086e-07
38	Cer(d18:1/24:1)	1.00663	0.87813	1.13513	7.24217e-47	2.44632e-46
39	Cer(d18:1/26:0)	-0.200641	-0.350482	-0.050799	0.00874406	0.0100461
40	Cer(d18:2/14:0)	0.0121735	-0.137819	0.162166	0.87346	0.881882
41	Cer(d18:2/16:0)	0.364435	0.218376	0.510494	1.17571e-06	1.52801e-06
42	Cer(d18:2/17:0)	0.317333	0.167862	0.466804	3.42034e-05	4.29299e-05
43	Cer(d18:2/18:0)	1.01033	0.882044	1.13862	2.72505e-47	9.24752e-47
44	Cer(d18:2/20:0)	0.665244	0.524909	0.805579	1.28915e-19	2.43542e-19
45	Cer(d18:2/21:0)	0.279513	0.132001	0.427024	0.000213718	0.000258935
46	Cer(d18:2/22:0)	-0.311779	-0.458627	-0.164931	3.41755e-05	4.29299e-05
47	Cer(d18:2/23:0)	-0.661966	-0.802716	-0.521217	2.39165e-19	4.48358e-19
48	Cer(d18:2/24:0)	-0.601504	-0.743909	-0.459099	4.80695e-16	8.38928e-16
49	Cer(d18:2/24:1)	0.583628	0.44062	0.726636	4.07819e-15	7.00073e-15
50	Cer(d18:2/26:0)	-0.536184	-0.681488	-0.390881	1.04031e-12	1.64697e-12
51	Cer(d19:1/16:0)	1.11828	0.994096	1.24247	3.67567e-59	1.5756e-58
52	Cer(d19:1/18:0)	1.46164	1.36131	1.56197	5.51397e-124	1.15478e-122
53	Cer(d19:1/20:0)	1.30719	1.19579	1.41858	3.38269e-90	2.69512e-89
54	Cer(d19:1/22:0)	1.39851	1.29363	1.50338	3.30038e-109	4.31996e-108
55	Cer(d19:1/23:0)	1.24835	1.133	1.3637	1.47588e-79	9.48964e-79
56	Cer(d19:1/24:0)	1.36723	1.25972	1.47474	7.8772e-102	9.02185e-101
57	Cer(d19:1/24:1)	1.52512	1.43079	1.61944	4.07864e-143	2.13546e-141
58	Cer(d19:1/26:0)	0.591261	0.446755	0.735767	3.49133e-15	6.00738e-15
59	Cer(d20:1/22:0)	0.935376	0.805806	1.06495	8.88313e-41	2.62554e-40
60	Cer(d20:1/23:0)	0.557011	0.414061	0.699961	5.90782e-14	9.73131e-14
61	Cer(d20:1/24:0)	0.64623	0.505939	0.786521	1.17125e-18	2.15709e-18
62	Cer(d20:1/24:1)	1.31422	1.20465	1.42378	2.88226e-93	2.54542e-92
63	Cer(d20:1/26:0)	-0.11109	-0.262325	0.0401444	0.149723	0.160684
64	Cer(m18:0/20:0)	1.05156	0.925308	1.17781	5.73698e-52	2.09214e-51
65	Cer(m18:0/22:0)	0.118197	-0.0298622	0.266257	0.117501	0.127221
66	Cer(m18:0/23:0)	-0.395088	-0.541642	-0.248533	1.57014e-07	2.10405e-07
67	Cer(m18:0/24:0)	-0.0144611	-0.16342	0.134498	0.848913	0.859466
68	Cer(m18:0/24:1)	0.881221	0.746577	1.01587	1.93672e-34	5.10653e-34
69	Cer(m18:1/18:0)	1.33609	1.22416	1.44802	1.41758e-92	1.22245e-91
70	Cer(m18:1/20:0)	1.18916	1.06877	1.30954	8.58297e-69	4.69501e-68
71	Cer(m18:1/22:0)	0.432516	0.286379	0.578654	9.07439e-09	1.27424e-08
72	Cer(m18:1/23:0)	-0.0702206	-0.220501	0.0800599	0.359304	0.376243
73	Cer(m18:1/24:0)	0.165477	0.0162298	0.314725	0.0298185	0.033626
74	Cer(m18:1/24:1)	1.00019	0.871472	1.1289	3.13437e-46	1.04432e-45
75	Cer1P(d18:1/16:0)	0.115782	-0.0339617	0.265526	0.129472	0.139768
76	HexCer(d16:1/18:0)	0.527321	0.382137	0.672505	2.27528e-12	3.58662e-12
77	HexCer(d16:1/20:0)	-0.0924881	-0.242736	0.0577596	0.227275	0.241089
78	HexCer(d16:1/22:0)	-0.826942	-0.962843	-0.691041	2.40221e-30	5.77317e-30
79	HexCer(d16:1/24:0)	-0.687823	-0.829066	-0.54658	1.46281e-20	2.80691e-20
80	HexCer(d18:1/16:0)	0.643729	0.503067	0.784391	1.90373e-18	3.47123e-18
81	HexCer(d18:1/18:0)	1.32135	1.20923	1.43346	8.51533e-91	6.93527e-90
82	HexCer(d18:1/20:0)	1.11459	0.991651	1.23752	7.94216e-60	3.46524e-59
83	HexCer(d18:1/22:0)	0.423137	0.278109	0.568165	1.45141e-08	2.01493e-08
84	HexCer(d18:1/24:0)	0.576035	0.432733	0.719338	1.00339e-14	1.69076e-14
85	HexCer(d18:1/24:1)	0.918592	0.78782	1.04936	6.57279e-39	1.86018e-38
86	HexCer(d18:2/18:0)	1.17783	1.05686	1.29879	3.2428e-67	1.65068e-66
87	HexCer(d18:2/20:0)	0.964191	0.833551	1.09483	2.37605e-42	7.25685e-42
88	HexCer(d18:2/22:0)	0.533481	0.39004	0.676922	7.00169e-13	1.12058e-12
89	HexCer(d18:2/24:0)	0.575815	0.432835	0.718794	8.98907e-15	1.5182e-14
90	Hex2Cer(d16:1/16:0)	-0.863455	-0.997794	-0.729116	2.24063e-33	5.76274e-33
91	Hex2Cer(d16:1/24:1)	-0.659387	-0.798948	-0.519826	1.67311e-19	3.14458e-19
92	Hex2Cer(d18:1/16:0)	0.141739	-0.00783642	0.291314	0.0632387	0.0703399
93	Hex2Cer(d18:1/18:0)	0.045173	-0.105638	0.195984	0.556714	0.569137
94	Hex2Cer(d18:1/20:0)	0.949155	0.816364	1.08195	4.33549e-40	1.25115e-39
95	Hex2Cer(d18:1/22:0)	0.240999	0.0929656	0.389033	0.00145028	0.0017146
96	Hex2Cer(d18:1/24:0)	-0.0883814	-0.237937	0.0611747	0.246385	0.260983
97	Hex2Cer(d18:1/24:1)	0.159514	0.0111543	0.307873	0.0351243	0.0394879
98	Hex2Cer(d18:2/16:0)	0.462811	0.316687	0.608935	8.19528e-10	1.19903e-09
99	Hex2Cer(d18:2/24:1)	0.572529	0.427936	0.717122	2.39798e-14	3.96776e-14
100	Hex3Cer(d18:1/16:0)	0.540789	0.395596	0.685981	6.4971e-13	1.04438e-12
101	Hex3Cer(d18:1/18:0)	0.804311	0.667414	0.941208	1.50949e-28	3.52374e-28
102	Hex3Cer(d18:1/20:0)	0.805185	0.66799	0.94238	1.7103e-28	3.97983e-28
103	Hex3Cer(d18:1/22:0)	-0.201671	-0.350452	-0.052891	0.00795376	0.00916683
104	Hex3Cer(d18:1/24:0)	-0.233219	-0.383003	-0.0834338	0.00231563	0.0027028
105	Hex3Cer(d18:1/24:1)	0.546056	0.401249	0.690863	3.43786e-13	5.55056e-13
106	GM3(d18:1/16:0)	0.574135	0.430327	0.717942	1.49279e-14	2.49252e-14
107	GM3(d18:1/18:0)	1.19098	1.07147	1.31048	8.76705e-70	4.90553e-69
108	GM3(d18:1/20:0)	1.05677	0.930526	1.18301	2.09328e-52	7.71044e-52
109	GM3(d18:1/22:0)	0.682054	0.542807	0.821302	9.02358e-21	1.75445e-20
110	GM3(d18:1/24:0)	0.431692	0.285223	0.57816	1.04199e-08	1.46038e-08
111	GM3(d18:1/24:1)	1.11123	0.988022	1.23443	2.56463e-59	1.10581e-58
112	GM1(d18:1/16:0)	0.409228	0.262678	0.555778	5.6803e-08	7.76803e-08
113	Sulfatide (d18:1:/16:0(OH))	0.122409	-0.0284407	0.273259	0.111587	0.121175
114	Sulfatide (d18:1:/16:0)	0.198346	0.0483433	0.348348	0.00961788	0.0109812
115	Sulfatide (d18:1:/24:0(OH))	-0.199986	-0.35022	-0.0497512	0.00914522	0.0104905
116	Sulfatide (d18:1:/24:0)	0.0643847	-0.086329	0.215098	0.401959	0.419709
117	Sulfatide (d18:1:/24:1(OH))	0.587984	0.444651	0.731316	2.98276e-15	5.15653e-15
118	Sulfatide (d18:1:/24:1)	0.422468	0.275368	0.569568	2.40114e-08	3.32082e-08
119	SM(34:3)	-0.125235	-0.274067	0.0235968	0.098983	0.108615
120	SM(35:2) (b)	0.858228	0.723964	0.992492	4.65857e-33	1.19396e-32
121	SM(37:1)	0.439068	0.293904	0.584232	4.3401e-09	6.20135e-09
122	SM(37:2)	1.35065	1.24154	1.45976	8.31789e-98	8.46807e-97
123	SM(38:3) (a)	-0.793952	-0.932448	-0.655457	2.38371e-27	5.39277e-27
124	SM(38:3) (b)	1.447	1.34387	1.55013	1.5408e-117	2.82352e-116
125	SM(40:3) (a)	-0.122838	-0.272853	0.0271773	0.108376	0.118038
126	SM(40:3) (b)	1.50679	1.40908	1.60449	3.31908e-134	9.73155e-133
127	SM(41:0)	0.477235	0.335874	0.618595	6.34333e-11	9.60674e-11
128	SM(41:1) (a)	1.12424	1.00253	1.24595	1.09834e-61	4.93918e-61
129	SM(43:1)	1.14485	1.02519	1.26451	2.50725e-65	1.24177e-64
130	SM(43:2) (b)	1.35292	1.24618	1.45965	2.43922e-101	2.75068e-100
131	SM(43:2) (c)	0.38841	0.241819	0.535001	2.52635e-07	3.34867e-07
132	SM(44:1)	0.668898	0.529603	0.808194	4.59986e-20	8.75766e-20
133	SM(44:2)	1.06297	0.938903	1.18704	1.77628e-54	6.88895e-54
134	SM(44:3)	0.401189	0.254888	0.54749	9.67365e-08	1.31554e-07
135	SM(d16:1/19:0)	1.48697	1.38943	1.58452	4.50139e-132	1.26904e-130
136	SM(d16:1/23:0)/SM(d17:1/22:0)	-1.06248	-1.19087	-0.934091	2.09176e-51	7.553e-51
137	SM(d16:1/24:1)	-0.43708	-0.583016	-0.291143	6.08624e-09	8.62904e-09
138	SM(d17:1/14:0)	0.401939	0.255279	0.548599	9.83713e-08	1.3353e-07
139	SM(d17:1/16:0)	0.396369	0.250946	0.541792	1.15138e-07	1.56e-07
140	SM(d17:1/24:1)	0.971671	0.843289	1.10005	3.3099e-44	1.05946e-43
141	SM(d18:0/14:0)	-0.245116	-0.393731	-0.0965023	0.00125563	0.00148688
142	SM(d18:0/16:0)	0.780591	0.644109	0.917072	3.07547e-27	6.91508e-27
143	SM(d18:0/22:0)	0.629854	0.492455	0.767253	1.68029e-18	3.07144e-18
144	SM(d18:1/14:0/SM(d16:1/16:0)	-0.581643	-0.725104	-0.438183	6.04305e-15	1.02774e-14
145	SM(d18:1/16:0)	0.775418	0.638656	0.91218	7.92158e-27	1.75423e-26
146	SM(d18:1/17:0)/SM(d17:1/18:0)	1.41427	1.31145	1.51709	3.14506e-114	5.01158e-113
147	SM(d18:1/18:0/SM(d16:1/20:0)	1.03362	0.907065	1.16017	2.7657e-50	9.88907e-50
148	SM(d18:1/20:0)/SM(d16:1/22:0)	-0.776133	-0.91419	-0.638077	1.96897e-26	4.2954e-26
149	SM(d18:1/22:0)/SM(d16:1/24:0)	-0.605348	-0.748166	-0.462531	3.84312e-16	6.73925e-16
150	SM(d18:1/23:0)/SM(d17:1/24:0)	-0.623001	-0.766993	-0.479008	9.95146e-17	1.75769e-16
151	SM(d18:1/24:0)	-0.264653	-0.413412	-0.115894	0.00050556	0.000604528
152	SM(d18:1/24:1)	0.946345	0.816186	1.0765	2.80495e-41	8.35783e-41
153	SM(d18:2/14:0)	0.519158	0.374197	0.664119	4.47099e-12	6.9877e-12
154	SM(d18:2/16:0)	0.900461	0.767402	1.03352	1.72786e-36	4.69081e-36
155	SM(d18:2/17:0)	1.36551	1.25852	1.4725	2.22017e-102	2.58315e-101
156	SM(d18:2/18:0)	1.35354	1.24632	1.46077	1.02342e-100	1.11965e-99
157	SM(d18:2/18:1)	1.18566	1.06763	1.30368	1.10732e-70	6.24358e-70
158	SM(d18:2/20:0)	1.08385	0.958942	1.20876	1.22352e-55	4.87412e-55
159	SM(d18:2/22:0)	0.396882	0.250787	0.542976	1.26505e-07	1.70456e-07
160	SM(d18:2/23:0)	-0.396886	-0.544741	-0.249031	1.7695e-07	2.36255e-07
161	SM(d18:2/24:0)	0.220458	0.0714198	0.369495	0.00379139	0.00439729
162	SM(d19:1/24:1)	1.5434	1.45189	1.6349	2.16882e-151	1.76638e-149
163	PA(34:1)	-0.100894	-0.250114	0.0483251	0.184806	0.196894
164	PA(36:1)	-0.297526	-0.445537	-0.149514	8.65931e-05	0.000106142
165	PA(36:2)	-0.352843	-0.500758	-0.204928	3.33484e-06	4.28098e-06
166	PA(36:3)	-0.328325	-0.475902	-0.180748	1.42644e-05	1.80897e-05
167	PA(36:4)	-0.0980405	-0.247985	0.0519044	0.199701	0.212454
168	PA(40:6)	0.122115	-0.0257901	0.27002	0.105483	0.11523
169	PC(14:0_16:0)	0.789333	0.650011	0.928656	8.60167e-27	1.8991e-26
170	PC(14:0_20:4)	-0.344396	-0.492821	-0.195971	6.07338e-06	7.74224e-06
171	PC(14:0_22:6)	-0.237234	-0.387575	-0.0868924	0.00202066	0.00237363
172	PC(15-MHDA_18:1)	1.48593	1.3872	1.58467	9.44673e-130	2.47302e-128
173	PC(15-MHDA_18:2)	1.27154	1.15757	1.38551	1.97039e-83	1.38875e-82
174	PC(15-MHDA_20:4)	1.41242	1.30683	1.51801	1.05914e-109	1.41155e-108
175	PC(15-MHDA_22:6)	1.42324	1.32458	1.52191	2.88273e-122	5.71093e-121
176	PC(15:0_20:3)	0.883788	0.749266	1.01831	1.14469e-34	3.05111e-34
177	PC(15:0_20:4)	1.17423	1.05409	1.29438	1.26825e-67	6.54667e-67
178	PC(15:0_22:6)	1.0705	0.950383	1.19062	3.71493e-58	1.55603e-57
179	PC(16:0_16:0)	0.749408	0.60851	0.890306	5.43488e-24	1.13175e-23
180	PC(16:0_18:0)	1.27211	1.15707	1.38715	2.7674e-82	1.8958e-81
181	PC(16:0_18:1)	0.361511	0.212952	0.510071	2.1236e-06	2.74533e-06
182	PC(16:0_18:2)	-0.469813	-0.616153	-0.323473	4.88307e-10	7.18733e-10
183	PC(16:0_18:3) (a)	-0.109529	-0.259873	0.0408158	0.153095	0.164062
184	PC(16:0_18:3) (b)	-0.456233	-0.60201	-0.310455	1.27988e-09	1.85406e-09
185	PC(16:0_20:3) (a)	0.655015	0.512705	0.797325	1.24221e-18	2.28206e-18
186	PC(16:0_20:3) (b)	0.764981	0.625305	0.904657	2.98302e-25	6.37479e-25
187	PC(16:0_20:4)	0.800531	0.662545	0.938518	6.32872e-28	1.44967e-27
188	PC(16:0_20:5)	0.998445	0.870088	1.1268	2.60375e-46	8.71482e-46
189	PC(16:0_22:6)	0.644124	0.505688	0.78256	5.47822e-19	1.01659e-18
190	PC(16:1_18:2)	-0.381507	-0.529587	-0.233427	5.29058e-07	6.92499e-07
191	PC(16:1_20:4)	0.316643	0.167049	0.466238	3.60856e-05	4.52149e-05
192	PC(16:1_22:6)	0.472294	0.328545	0.616044	1.9559e-10	2.91398e-10
193	PC(17:0_18:1)	1.31956	1.20719	1.43194	2.7583e-90	2.2218e-89
194	PC(17:0_18:2)	0.740768	0.601788	0.879749	4.43234e-24	9.28258e-24
195	PC(17:0_20:4)	1.29174	1.17806	1.40542	7.72728e-86	5.9001e-85
196	PC(17:0_22:6)	1.14474	1.02809	1.2614	4.58581e-68	2.43064e-67
197	PC(17:1_18:2)	0.7806	0.641593	0.919606	2.21769e-26	4.79519e-26
198	PC(18:0_18:1)	0.685069	0.545073	0.825065	9.77017e-21	1.89459e-20
199	PC(18:0_18:2)	-0.105369	-0.255845	0.045107	0.169661	0.181021
200	PC(18:0_20:3)	0.937371	0.805312	1.06943	1.29776e-39	3.73042e-39
201	PC(18:0_20:4)	0.907326	0.773873	1.04078	8.7948e-37	2.40544e-36
202	PC(18:0_22:4)	0.701597	0.559703	0.843491	4.07644e-21	8.05398e-21
203	PC(18:0_22:5) (n3)	1.32956	1.21783	1.44128	3.84398e-92	3.27632e-91
204	PC(18:0_22:5) (n6)	0.518616	0.372988	0.664244	5.83287e-12	9.07748e-12
205	PC(18:0_22:6)	0.812743	0.681421	0.944065	2.96498e-31	7.29305e-31
206	PC(18:1_18:1)	-0.455191	-0.600575	-0.309806	1.26066e-09	1.82982e-09
207	PC(18:1_18:2)	-0.733022	-0.870987	-0.595057	6.02769e-24	1.25164e-23
208	PC(18:1_20:3)	0.0791234	-0.0699773	0.228224	0.297873	0.314612
209	PC(18:1_22:6) (a)	-0.500762	-0.64776	-0.353765	4.30848e-11	6.5521e-11
210	PC(18:1_22:6) (b)	1.23138	1.11799	1.34477	5.50729e-80	3.60432e-79
211	PC(18:2_18:2)	-0.674679	-0.815427	-0.533931	5.30323e-20	1.00706e-19
212	PC(18:2_20:5)	0.512418	0.367103	0.657733	9.22969e-12	1.43031e-11
213	PC(20:0_20:4)	-0.271827	-0.420696	-0.122958	0.000358762	0.00043181
214	PC(28:0)	-0.481565	-0.625855	-0.337275	1.02805e-10	1.54735e-10
215	PC(31:0) (a)	1.42328	1.3198	1.52676	3.23715e-114	5.04857e-113
216	PC(31:0) (b)	1.51166	1.41458	1.60875	5.56414e-136	1.77327e-134
217	PC(32:1)	0.714421	0.572193	0.856648	1.04688e-21	2.09662e-21
218	PC(32:2)	-0.882879	-1.01688	-0.748881	7.69007e-35	2.05723e-34
219	PC(33:0) (a)	1.55534	1.46285	1.64782	8.30937e-151	6.09077e-149
220	PC(33:0) (b)	1.5193	1.42259	1.616	1.18836e-137	4.83925e-136
221	PC(33:1)	1.28831	1.17317	1.40345	8.30492e-84	5.9102e-83
222	PC(33:2)	0.6993	0.559486	0.839113	1.51899e-21	3.03383e-21
223	PC(34:5)	0.156133	0.00536796	0.306898	0.0424003	0.0473772
224	PC(35:5)	1.14438	1.02462	1.26413	3.36412e-65	1.65497e-64
225	PC(36:6) (a)	0.746114	0.607473	0.884754	1.72694e-24	3.63749e-24
226	PC(38:2)	0.435333	0.289704	0.580962	6.49103e-09	9.16748e-09
227	PC(38:4) (b)	0.716789	0.575188	0.85839	5.3049e-22	1.07121e-21
228	PC(38:5) (a)	1.0184	0.887833	1.14897	1.59799e-46	5.37307e-46
229	PC(38:5) (b)	1.03039	0.901292	1.15948	2.25482e-48	7.79615e-48
230	PC(38:6) (a)	0.461574	0.314403	0.608745	1.1832e-09	1.7208e-09
231	PC(38:7)(c)	1.1337	1.0128	1.2546	3.15873e-63	1.46887e-62
232	PC(39:5)(a)	1.28459	1.17449	1.39468	2.04454e-89	1.61145e-88
233	PC(39:5)(b)	1.41792	1.31369	1.52215	2.00885e-112	2.83171e-111
234	PC(40:10)	-0.00101001	-0.150686	0.148666	0.989435	0.989435
235	PC(40:7) (a)	0.80459	0.6664	0.942781	4.2313e-28	9.75329e-28
236	PC(40:8)	0.495721	0.350911	0.640532	3.48743e-11	5.31453e-11
237	PC(44:12)	0.81443	0.680848	0.948013	1.89111e-30	4.55981e-30
238	PC(O-16:0/16:0)	0.40383	0.255495	0.552164	1.19049e-07	1.61001e-07
239	PC(O-16:0/20:3)	0.982781	0.85055	1.11501	7.37149e-43	2.29928e-42
240	PC(O-16:0/20:4)	0.813107	0.675221	0.950992	9.88502e-29	2.31493e-28
241	PC(O-16:0/22:6)	0.823917	0.691015	0.956819	2.39646e-31	5.93448e-31
242	PC(O-18:0/18:1)	0.872173	0.736828	1.00752	1.58666e-33	4.09516e-33
243	PC(O-18:0/18:2)	0.549062	0.403792	0.694333	3.04946e-13	4.93434e-13
244	PC(O-18:0/20:4)	1.2618	1.1449	1.3787	3.17061e-79	2.02092e-78
245	PC(O-18:0/22:6)	1.1899	1.07485	1.30495	4.76105e-74	2.74791e-73
246	PC(O-18:1/18:1)	0.0598468	-0.0908525	0.210546	0.435889	0.452559
247	PC(O-18:1/18:2)	-0.818578	-0.954699	-0.682456	9.93381e-30	2.37182e-29
248	PC(O-32:1)	1.22604	1.10802	1.34406	1.42562e-74	8.29347e-74
249	PC(O-32:2)	0.923972	0.791283	1.05666	2.49067e-38	6.91538e-38
250	PC(O-34:1)	-0.159922	-0.309448	-0.0103956	0.0360945	0.0405165
251	PC(O-34:2)	-0.516805	-0.662138	-0.371473	6.24733e-12	9.70189e-12
252	PC(O-34:4)	0.818651	0.681075	0.956228	3.45554e-29	8.14442e-29
253	PC(O-35:4)	1.33463	1.22482	1.44444	3.81969e-95	3.4998e-94
254	PC(O-36:0)	0.33562	0.188808	0.482432	8.2799e-06	1.05368e-05
255	PC(O-36:5)	1.27087	1.15754	1.38421	4.274e-84	3.10183e-83
256	PC(O-38:5)	0.537563	0.392281	0.682846	9.07972e-13	1.4437e-12
257	PC(O-40:5)	1.06547	0.93976	1.19118	1.66385e-53	6.25435e-53
258	PC(O-40:7) (a)	0.31766	0.170576	0.464744	2.50562e-05	3.16659e-05
259	PC(O-40:7) (b)	0.503677	0.357388	0.649966	2.70831e-11	4.13581e-11
260	PC(P-15:0/20:4) (a)	-1.31195	-1.42603	-1.19787	1.9127e-87	1.4915e-86
261	PC(P-15:0/20:4) (b)	0.500025	0.356557	0.643493	1.57258e-11	2.42674e-11
262	PC(P-16:0/14:0)	0.588527	0.443696	0.733359	5.28279e-15	9.00531e-15
263	PC(P-16:0/16:0)	0.485889	0.339032	0.632746	1.47164e-10	2.20596e-10
264	PC(P-16:0/16:1)	0.853004	0.716077	0.989931	1.29988e-31	3.22988e-31
265	PC(P-16:0/18:0)	1.0733	0.946076	1.20052	4.31426e-53	1.61344e-52
266	PC(P-16:0/18:1)	0.503388	0.35731	0.649466	2.60669e-11	3.98894e-11
267	PC(P-16:0/18:2)	-0.0617039	-0.212967	0.089559	0.42352	0.441593
268	PC(P-16:0/18:3)	-0.397298	-0.544976	-0.249621	1.66269e-07	2.224e-07
269	PC(P-16:0/20:4)	0.770412	0.631818	0.909006	6.46477e-26	1.38558e-25
270	PC(P-16:0/20:5)	1.12314	1.0024	1.24389	2.14017e-62	9.80463e-62
271	PC(P-16:0/22:6)	0.664405	0.526229	0.802582	4.13236e-20	7.88807e-20
272	PC(P-17:0/20:4) (a)	1.52374	1.4294	1.61809	6.92007e-143	3.38161e-141
273	PC(P-17:0/20:4) (b)	1.41908	1.31581	1.52236	4.61535e-114	7.04803e-113
274	PC(P-18:0/18:2)	0.667894	0.525062	0.810726	3.74002e-19	6.97565e-19
275	PC(P-18:0/20:4)	1.27913	1.16518	1.39308	3.11254e-84	2.2815e-83
276	PC(P-18:0/22:5)	1.25365	1.14017	1.36714	3.76083e-82	2.52907e-81
277	PC(P-18:0/22:6)	1.09353	0.973808	1.21324	1.45318e-60	6.37834e-60
278	PC(P-18:1/18:1)	0.858735	0.722061	0.99541	4.37554e-32	1.10978e-31
279	PC(P-18:1/22:6)	0.759102	0.624026	0.894177	2.04577e-26	4.4497e-26
280	PC(P-20:0/20:4)	0.927096	0.794884	1.05931	8.57712e-39	2.39963e-38
281	PC(P-35:2)(a)	1.17498	1.0549	1.29506	9.44416e-68	4.94469e-67
282	PC(P-35:2)(b)	0.895728	0.762594	1.02886	4.00838e-36	1.08419e-35
283	PC(P-36:3)	1.10825	0.98309	1.2334	1.53176e-57	6.27251e-57
284	PC(P-38:5) (a)	1.0743	0.948386	1.20021	4.21382e-54	1.61713e-53
285	PC(P-38:5) (b)	1.25513	1.13834	1.37192	1.09628e-78	6.86814e-78
286	LPC(14:0) [sn1]	-0.121554	-0.271345	0.0282371	0.111575	0.121175
287	LPC(14:0) [sn2]	-0.133747	-0.283801	0.0163064	0.0805662	0.089342
288	LPC(15-MHDA) [sn1] [104_sn1]	1.28464	1.1723	1.39697	1.09628e-86	8.45865e-86
289	LPC(15-MHDA) [sn1] / LPC(17:0) [sn2]	1.15931	1.03947	1.27915	1.64375e-66	8.30942e-66
290	LPC(15-MHDA) [sn2]	1.33367	1.22497	1.44237	1.65885e-96	1.59992e-95
291	LPC(15:0) [sn1]	0.881974	0.74897	1.01498	3.13729e-35	8.42356e-35
292	LPC(15:0) [sn2]	0.984531	0.855362	1.1137	9.71406e-45	3.12299e-44
293	LPC(16:0) [sn1]	-0.12274	-0.272229	0.0267479	0.107418	0.117169
294	LPC(16:0) [sn2]	-0.111208	-0.260216	0.0377991	0.143313	0.154256
295	LPC(16:1) [sn1]	0.636721	0.494634	0.778808	8.78286e-18	1.59352e-17
296	LPC(16:1) [sn2]	0.554118	0.410125	0.698112	1.16996e-13	1.92282e-13
297	LPC(17:0) [sn1]	0.833214	0.698529	0.967898	3.12033e-31	7.6495e-31
298	LPC(17:1) (a) [sn1] [104_sn1]	1.08439	0.959175	1.2096	1.84441e-55	7.26856e-55
299	LPC(17:1) [sn1] (a) / LPC(17:1) [sn2] (b)	1.14589	1.02393	1.26785	1.98127e-63	9.43035e-63
300	LPC(17:1) [sn1] (b)	1.42953	1.32655	1.53252	9.64841e-116	1.60734e-114
301	LPC(17:1) [sn2] (a)	1.13863	1.01568	1.26158	6.03412e-62	2.73025e-61
302	LPC(18:0) [sn1]	0.196378	0.0482327	0.344524	0.00944	0.0107949
303	LPC(18:0) [sn2]	0.212135	0.0642748	0.359994	0.00497955	0.00575711
304	LPC(18:1) [sn1]	0.0508448	-0.0978993	0.199589	0.502418	0.517964
305	LPC(18:1) [sn2]	-0.0491035	-0.19818	0.0999734	0.518097	0.53263
306	LPC(18:2) [sn1]	-0.234086	-0.382523	-0.0856491	0.00203341	0.00238479
307	LPC(18:2) [sn2]	-0.235631	-0.383661	-0.0876004	0.00184553	0.00217139
308	LPC(18:3) (a) [sn1] [104_sn1]	-0.434661	-0.578841	-0.290482	4.86142e-09	6.93272e-09
309	LPC(18:3) [sn1] (a)/LPC(18:3) [sn2] (b)	-0.432718	-0.576331	-0.289106	4.95231e-09	7.04863e-09
310	LPC(18:3) [sn1] (b)	-0.367783	-0.512268	-0.223297	7.18639e-07	9.373e-07
311	LPC(18:3) [sn2] (a)	-0.404834	-0.549675	-0.259994	5.52317e-08	7.56726e-08
312	LPC(19:0) (a) [sn1] [104_sn1]	1.17616	1.05668	1.29563	2.0299e-68	1.09406e-67
313	LPC(19:0) [sn1] (a) / LPC(19:0) [sn2] (b)	0.616027	0.474324	0.757731	7.2204e-17	1.27839e-16
314	LPC(19:0) [sn1] (b)	0.250885	0.102032	0.399738	0.000980483	0.00116671
315	LPC(19:0) [sn2] (a)	1.25552	1.14043	1.37061	1.46586e-80	9.67997e-80
316	LPC(19:1) (a)	1.03412	0.906769	1.16147	8.47657e-50	2.98718e-49
317	LPC(19:1) (b)	1.15223	1.03135	1.27311	6.14759e-65	3.00412e-64
318	LPC(19:1) (c)	1.22892	1.11445	1.34339	1.46543e-78	9.10307e-78
319	LPC(20:0) [sn1]	-0.635954	-0.778364	-0.493543	1.12495e-17	2.03101e-17
320	LPC(20:0) [sn2]	-0.517141	-0.661821	-0.372462	4.90293e-12	7.64649e-12
321	LPC(20:1) [sn1]	-0.289492	-0.437747	-0.141237	0.000136645	0.000166381
322	LPC(20:1) [sn2]	-0.308237	-0.455516	-0.160958	4.40281e-05	5.47922e-05
323	LPC(20:2) [sn1]	-0.00877242	-0.157924	0.14038	0.908115	0.913098
324	LPC(20:2) [sn2]	-0.00976825	-0.159017	0.139481	0.897806	0.905215
325	LPC(20:3) [sn1]	0.772996	0.635516	0.910477	1.94154e-26	4.24821e-26
326	LPC(20:3) [sn2]	0.77144	0.633804	0.909075	2.71029e-26	5.84306e-26
327	LPC(20:4) [sn1]	0.723922	0.584737	0.863106	4.52606e-23	9.31911e-23
328	LPC(20:4) [sn2]	0.794804	0.657509	0.932098	8.05781e-28	1.83999e-27
329	LPC(20:5) [sn1]	0.990991	0.861853	1.12013	2.94191e-45	9.62688e-45
330	LPC(20:5) [sn2]	0.994353	0.866167	1.12254	4.2946e-46	1.42441e-45
331	LPC(22:0) [sn1]	-1.08761	-1.21376	-0.961464	4.75091e-55	1.86225e-54
332	LPC(22:0) [sn2]	-1.07392	-1.20026	-0.947577	9.20734e-54	3.51509e-53
333	LPC(22:1) [sn1]	0.561335	0.417743	0.704926	4.93124e-14	8.14098e-14
334	LPC(22:1) [sn2]	0.531466	0.387834	0.675098	9.07117e-13	1.4437e-12
335	LPC(22:4) [sn1]	0.361895	0.21519	0.508601	1.54467e-06	2.00397e-06
336	LPC(22:4) [sn2]	0.357535	0.210831	0.504238	2.05084e-06	2.65594e-06
337	LPC(22:5) (n3) [sn1] [104_sn1]	1.1494	1.027	1.2718	2.23902e-63	1.05884e-62
338	LPC(22:5) [sn1] (n3)/LPC(22:5) [sn2] (n6)	1.09459	0.969193	1.21998	3.39858e-56	1.36877e-55
339	LPC(22:5) [sn1] (n6)	0.355467	0.208147	0.502788	2.57882e-06	3.3221e-06
340	LPC(22:5) [sn2] (n3)	1.14361	1.02166	1.26557	3.14488e-63	1.46887e-62
341	LPC(22:6) [sn1]	0.648355	0.509371	0.787339	4.49054e-19	8.35423e-19
342	LPC(22:6) [sn2]	0.673164	0.535096	0.811231	1.32475e-20	2.54867e-20
343	LPC(24:0) [sn1]	-1.15064	-1.2748	-1.02648	5.11397e-62	2.32829e-61
344	LPC(24:0) [sn2]	-1.06112	-1.18838	-0.933855	4.65304e-52	1.70534e-51
345	LPC(26:0) [sn1]	-0.261353	-0.411481	-0.111225	0.000664877	0.000793738
346	LPC(26:0) [sn2]	-0.311229	-0.459892	-0.162566	4.37945e-05	5.45942e-05
347	LPC(O-16:0)	0.224672	0.0764284	0.372916	0.00301923	0.00351843
348	LPC(O-18:0)	0.895735	0.763412	1.02806	1.65842e-36	4.51905e-36
349	LPC(O-18:1)	-0.149571	-0.298067	-0.00107544	0.0483677	0.0539627
350	LPC(O-20:0)	0.77544	0.639111	0.91177	5.60765e-27	1.24558e-26
351	LPC(O-20:1)	0.352961	0.207381	0.498541	2.31087e-06	2.98217e-06
352	LPC(O-22:0)	0.572764	0.429026	0.716503	1.667e-14	2.77707e-14
353	LPC(O-22:1)	0.295723	0.149085	0.442361	8.21579e-05	0.000100874
354	LPC(O-24:0)	0.435613	0.288596	0.582629	8.737e-09	1.23158e-08
355	LPC(O-24:1)	0.15718	0.00803658	0.306324	0.0388948	0.0435265
356	LPC(O-24:2)	-0.657842	-0.800783	-0.5149	1.25362e-18	2.29725e-18
357	LPC(P-16:0)	0.24946	0.10131	0.39761	0.000991545	0.00117796
358	LPC(P-17:0) (a)	1.3641	1.25727	1.47093	1.92715e-102	2.27839e-101
359	LPC(P-17:0) (b)	1.20247	1.08387	1.32107	9.75604e-72	5.58686e-71
360	LPC(P-18:0)	0.995247	0.866818	1.12368	5.13462e-46	1.69535e-45
361	LPC(P-18:1)	0.401755	0.255742	0.547769	8.77179e-08	1.19512e-07
362	LPC(P-20:0)	0.84368	0.70839	0.978969	1.13903e-31	2.84953e-31
363	PE(15-MHDA_18:1)	1.04532	0.916026	1.17461	1.96132e-49	6.87871e-49
364	PE(15-MHDA_18:2)	0.985999	0.855189	1.11681	6.70662e-44	2.12812e-43
365	PE(15-MHDA_20:4)	1.34553	1.23461	1.45645	7.18439e-95	6.50143e-94
366	PE(15-MHDA_22:6)	1.37125	1.26454	1.47795	2.01931e-103	2.55199e-102
367	PE(16:0_16:0)	0.859892	0.722451	0.997334	7.53439e-32	1.89134e-31
368	PE(16:0_16:1)	0.584061	0.438239	0.729884	1.23807e-14	2.07667e-14
369	PE(16:0_18:1)	-0.793537	-0.929631	-0.657444	3.58863e-28	8.29799e-28
370	PE(16:0_18:2)	-0.95544	-1.08532	-0.825561	4.09879e-42	1.24664e-41
371	PE(16:0_18:3) (a)	-0.746506	-0.883497	-0.609515	4.96781e-25	1.05548e-24
372	PE(16:0_18:3) (b)	-0.723449	-0.862618	-0.584279	4.76107e-23	9.77552e-23
373	PE(16:0_20:3)	0.110594	-0.0396674	0.260856	0.148919	0.160055
374	PE(16:0_20:4)	-0.300555	-0.447661	-0.153449	6.63211e-05	8.19787e-05
375	PE(16:0_20:5)	0.501475	0.356644	0.646305	2.10964e-11	3.24185e-11
376	PE(16:0_22:6)	0.220411	0.0723669	0.368454	0.00357134	0.00414864
377	PE(16:1_18:2)	0.0932341	-0.0576084	0.244077	0.225381	0.239426
378	PE(16:1_20:4)	-0.132031	-0.282013	0.0179509	0.0843736	0.0932818
379	PE(17:0_18:1)	0.1245	-0.0256356	0.274636	0.103967	0.113743
380	PE(17:0_18:2)	-0.13887	-0.288228	0.0104872	0.0683573	0.075918
381	PE(17:0_20:4)	0.744292	0.604361	0.884223	5.4152e-24	1.13087e-23
382	PE(17:0_22:6)	0.93067	0.801158	1.06018	1.855e-40	5.3957e-40
383	PE(18:0_18:1)	-0.717197	-0.856438	-0.577957	1.11e-22	2.26009e-22
384	PE(18:0_18:2)	-0.546789	-0.690166	-0.403411	1.89929e-13	3.10062e-13
385	PE(18:0_20:3) (a)	0.293927	0.144995	0.442859	0.000115912	0.000141843
386	PE(18:0_20:3) (b)	1.00329	0.872423	1.13416	3.50013e-45	1.14027e-44
387	PE(18:0_20:4)	0.119619	-0.0299023	0.269141	0.116721	0.126563
388	PE(18:0_22:4)	0.70261	0.560433	0.844787	4.27183e-21	8.41733e-21
389	PE(18:0_22:5) (n3)	1.12114	0.995004	1.24728	6.70184e-58	2.79117e-57
390	PE(18:0_22:5) (n6)	0.400593	0.253024	0.548163	1.29182e-07	1.73743e-07
391	PE(18:0_22:6)	0.561634	0.419888	0.70338	2.30742e-14	3.82656e-14
392	PE(18:1_18:1)	-0.944487	-1.07523	-0.813745	7.95405e-41	2.36045e-40
393	PE(18:1_18:2)	-0.868147	-1.00195	-0.734349	6.2957e-34	1.64226e-33
394	PE(18:1_22:6) (a)	-0.00200269	-0.151793	0.147788	0.979069	0.980406
395	PE(18:1_22:6) (b)	1.09206	0.968498	1.21563	2.33185e-57	9.44336e-57
396	PE(20:0_20:4)	-0.528206	-0.674103	-0.38231	2.65941e-12	4.18314e-12
397	PE(36:0)	-0.423216	-0.571043	-0.275388	2.65196e-08	3.65393e-08
398	PE(38:5) (a)	0.321776	0.172884	0.470669	2.47556e-05	3.134e-05
399	PE(38:5) (b)	0.598536	0.454609	0.742464	1.28724e-15	2.2359e-15
400	PE(O-16:0/18:2)	0.292266	0.14376	0.440772	0.000121081	0.000147921
401	PE(O-16:0/20:3)	1.3475	1.23419	1.46081	4.72188e-92	3.97832e-91
402	PE(O-16:0/20:4)	0.973873	0.841091	1.10666	6.72679e-42	2.02911e-41
403	PE(O-16:0/22:4)	0.869694	0.731371	1.00802	4.00526e-32	1.01939e-31
404	PE(O-16:0/22:6)	0.981966	0.853204	1.11073	8.82763e-45	2.85051e-44
405	PE(O-18:0/20:4)	1.44554	1.34106	1.55003	3.46051e-115	5.63679e-114
406	PE(O-18:0/22:5)	1.6303	1.54185	1.71874	9.51221e-170	3.48623e-167
407	PE(O-18:0/22:6)	1.45894	1.35955	1.55834	2.68281e-125	5.95909e-124
408	PE(O-18:1/18:2)	0.455589	0.311044	0.600133	9.83684e-10	1.43634e-09
409	PE(O-18:1/22:6)	1.10546	0.98469	1.22623	8.94627e-61	3.95037e-60
410	PE(O-34:1)	0.977385	0.84597	1.1088	6.57137e-43	2.05847e-42
411	PE(O-36:5)	1.1813	1.06173	1.30087	8.20383e-69	4.52136e-68
412	PE(O-38:5) (a)	1.47037	1.36634	1.57441	9.01642e-119	1.69462e-117
413	PE(O-38:5) (b)	1.4425	1.33717	1.54784	1.65064e-113	2.46922e-112
414	PE(P-15:0/20:4) (a)	-1.25806	-1.37534	-1.14079	1.83218e-78	1.12856e-77
415	PE(P-15:0/20:4) (b)	-0.281904	-0.431785	-0.132023	0.000237755	0.000287582
416	PE(P-15:0/22:6) (a)	-1.38065	-1.49081	-1.27049	1.22833e-99	1.30488e-98
417	PE(P-15:0/22:6) (b)	0.541047	0.39892	0.683175	2.08966e-13	3.40382e-13
418	PE(P-16:0/18:1)	0.0598037	-0.0903454	0.209953	0.434541	0.451799
419	PE(P-16:0/18:2)	-0.376661	-0.524428	-0.228894	6.93869e-07	9.06606e-07
420	PE(P-16:0/18:3)	-0.301882	-0.450159	-0.153605	7.03162e-05	8.66248e-05
421	PE(P-16:0/20:3) (a)	1.12721	1.00187	1.25255	4.92172e-59	2.09746e-58
422	PE(P-16:0/20:3) (b)	1.19606	1.07417	1.31795	4.60927e-68	2.43064e-67
423	PE(P-16:0/20:4)	0.925501	0.793582	1.05742	7.95239e-39	2.23337e-38
424	PE(P-16:0/20:5)	1.26721	1.15473	1.3797	1.06422e-84	7.87956e-84
425	PE(P-16:0/22:4)	-0.0331126	-0.18252	0.116294	0.663647	0.675629
426	PE(P-16:0/22:5) (n3)	1.44041	1.33447	1.54634	2.42943e-112	3.35994e-111
427	PE(P-16:0/22:5) (n6)	0.437372	0.289595	0.58515	9.07303e-09	1.27424e-08
428	PE(P-16:0/22:6)	0.7697	0.63509	0.90431	3.15859e-27	7.08027e-27
429	PE(P-17:0/20:4) (a)	1.53988	1.44691	1.63284	8.39498e-148	5.12793e-146
430	PE(P-17:0/20:4) (b)	1.47634	1.37689	1.57578	2.58127e-127	6.30691e-126
431	PE(P-17:0/22:6) (a)	1.47896	1.384	1.57392	4.96637e-136	1.6547e-134
432	PE(P-17:0/22:6) (b)	1.33006	1.22396	1.43615	1.12671e-99	1.21453e-98
433	PE(P-18:0/18:1)	1.01246	0.881584	1.14335	7.03985e-46	2.31399e-45
434	PE(P-18:0/18:2)	0.435658	0.287466	0.583851	1.13349e-08	1.57956e-08
435	PE(P-18:0/18:3)	0.712581	0.57133	0.853832	7.17081e-22	1.44401e-21
436	PE(P-18:0/20:3) (a)	1.29874	1.18373	1.41375	5.17378e-85	3.90967e-84
437	PE(P-18:0/20:3) (b)	1.42794	1.32348	1.5324	3.28261e-113	4.8123e-112
438	PE(P-18:0/20:4)	1.43156	1.32948	1.53365	1.90598e-117	3.40752e-116
439	PE(P-18:0/20:5)	1.47365	1.37647	1.57082	3.99862e-131	1.08555e-129
440	PE(P-18:0/22:4)	0.66094	0.519636	0.802243	3.65612e-19	6.83657e-19
441	PE(P-18:0/22:5) (n3)	1.6155	1.5267	1.70431	6.20781e-167	1.13758e-164
442	PE(P-18:0/22:5) (n6)	1.21296	1.09058	1.33534	3.58651e-69	1.9916e-68
443	PE(P-18:0/22:6)	1.28385	1.17578	1.39193	6.83261e-92	5.69125e-91
444	PE(P-18:1/18:1)	0.972642	0.841308	1.10398	1.3406e-42	4.12881e-42
445	PE(P-18:1/18:1) (a)	0.819273	0.682372	0.956175	1.77072e-29	4.20046e-29
446	PE(P-18:1/18:1) (b)	1.48656	1.38441	1.5887	8.27421e-124	1.68472e-122
447	PE(P-18:1/18:2) (a)	-0.19705	-0.345442	-0.0486574	0.00931644	0.0106702
448	PE(P-18:1/18:2) (b)	1.24429	1.12512	1.36345	3.50982e-75	2.07476e-74
449	PE(P-18:1/18:3)	0.306779	0.158309	0.455248	5.48677e-05	6.80508e-05
450	PE(P-18:1/20:3) (a)	1.28584	1.16953	1.40216	3.01599e-82	2.04696e-81
451	PE(P-18:1/20:3) (b)	1.53085	1.43325	1.62845	2.40029e-137	8.79706e-136
452	PE(P-18:1/20:4) (a)	1.2033	1.08428	1.32232	2.07546e-71	1.17931e-70
453	PE(P-18:1/20:4) (b)	1.58883	1.49863	1.67903	3.40693e-160	4.99456e-158
454	PE(P-18:1/20:5) (a)	1.32593	1.21717	1.4347	1.40773e-95	1.30616e-94
455	PE(P-18:1/20:5) (b)	1.49972	1.40405	1.59539	3.10558e-137	1.08399e-135
456	PE(P-18:1/22:4)	0.760366	0.619379	0.901352	1.39715e-24	2.95133e-24
457	PE(P-18:1/22:5) (a)	1.58798	1.49684	1.67911	5.83225e-158	6.1072e-156
458	PE(P-18:1/22:5) (b)	1.09104	0.962375	1.21971	1.52134e-53	5.74814e-53
459	PE(P-18:1/22:6) (a)	0.897702	0.767935	1.02747	6.72781e-38	1.85394e-37
460	PE(P-18:1/22:6) (b)	1.49181	1.39681	1.58681	1.46192e-137	5.63994e-136
461	PE(P-19:0/20:4) (a)	1.56309	1.47186	1.65432	1.55914e-154	1.42856e-152
462	PE(P-19:0/20:4) (b)	1.27557	1.16245	1.38869	7.96931e-85	5.96072e-84
463	PE(P-20:0/18:1)	-0.466157	-0.611885	-0.320429	5.61616e-10	8.24979e-10
464	PE(P-20:0/18:2)	-0.815991	-0.952084	-0.679897	1.41281e-29	3.36231e-29
465	PE(P-20:0/20:4)	0.580432	0.437063	0.7238	6.58342e-15	1.11705e-14
466	PE(P-20:0/22:6)	0.533257	0.390875	0.675639	4.89695e-13	7.88893e-13
467	PE(P-20:1/20:4)	0.318221	0.16985	0.466593	2.84643e-05	3.59111e-05
468	PE(P-20:1/22:6)	0.616589	0.476567	0.756611	3.00025e-17	5.35081e-17
469	LPE(16:0) [sn1]	0.466266	0.319217	0.613315	7.85348e-10	1.15132e-09
470	LPE(16:0) [sn2]	0.498209	0.351467	0.644951	4.98215e-11	7.5609e-11
471	LPE(17:0) [sn1]	0.433736	0.286549	0.580923	1.04789e-08	1.46585e-08
472	LPE(17:0) [sn2]	0.758601	0.619586	0.897615	4.30814e-25	9.17984e-25
473	LPE(18:0) [sn1]	0.179717	0.0301419	0.329291	0.0185895	0.0210931
474	LPE(18:0) [sn2]	0.250088	0.101306	0.398869	0.00101178	0.00120006
475	LPE(18:1) [sn1]	-0.686672	-0.8265	-0.546844	7.2638e-21	1.41983e-20
476	LPE(18:1) [sn2]	-0.692916	-0.832488	-0.553345	2.88401e-21	5.72895e-21
477	LPE(18:2) [sn1]	-0.439406	-0.584682	-0.294131	4.33992e-09	6.20135e-09
478	LPE(18:2) [sn2]	-0.474684	-0.61933	-0.330039	2.0503e-10	3.04842e-10
479	LPE(20:4) [sn1]	0.574295	0.430069	0.718521	1.73745e-14	2.88788e-14
480	LPE(20:4) [sn2]	0.581723	0.437361	0.726085	8.68525e-15	1.47027e-14
481	LPE(22:6) [sn1]	0.679939	0.54163	0.818248	6.63854e-21	1.30108e-20
482	LPE(22:6) [sn2]	0.735386	0.597834	0.872938	3.29789e-24	6.92651e-24
483	LPE(P-16:0)	0.274487	0.127263	0.421711	0.000269217	0.0003251
484	LPE(P-18:0)	0.848724	0.715117	0.982332	1.05666e-32	2.69872e-32
485	LPE(P-18:1)	0.541356	0.399097	0.683615	2.12954e-13	3.46109e-13
486	LPE(P-20:0)	0.350794	0.202974	0.498615	3.74001e-06	4.78435e-06
487	PI (38:5) (b)	0.91772	0.784656	1.05078	1.06072e-37	2.91201e-37
488	PI(15-MHDA_20:4)\PI(17:0_20:4)	0.874951	0.741742	1.00816	1.18339e-34	3.14285e-34
489	PI(16:0_16:1)	0.852248	0.714578	0.989918	2.87137e-31	7.08657e-31
490	PI(16:0_20:3) (a)	-0.289453	-0.436966	-0.14194	0.000126772	0.000154615
491	PI(16:0_20:3) (b)	0.661343	0.518051	0.804635	1.01164e-18	1.86784e-18
492	PI(16:0_20:4)	-0.188692	-0.338033	-0.039351	0.0133379	0.0151576
493	PI(16:0/16:0)	0.679424	0.537108	0.821741	7.35339e-20	1.39277e-19
494	PI(17:0_18:1)	0.975541	0.845104	1.10598	2.55277e-43	8.06545e-43
495	PI(17:0_18:2)	0.0516053	-0.0978915	0.201102	0.49822	0.51436
496	PI(18:0_18:1)	0.0710293	-0.0796233	0.221682	0.35499	0.372257
497	PI(18:0_20:2)	-0.265912	-0.414792	-0.117032	0.000480503	0.000575505
498	PI(18:0_20:3) (a)	-0.0599873	-0.210477	0.0905028	0.434175	0.451799
499	PI(18:0_20:3) (b)	1.25297	1.13373	1.37221	6.10977e-76	3.67087e-75
500	PI(18:0_20:4)	0.172606	0.0232986	0.321912	0.02352	0.0265642
501	PI(18:0_22:4)	1.05592	0.92658	1.18527	3.02292e-50	1.07043e-49
502	PI(18:0_22:5) (n3)	1.35437	1.24485	1.46389	1.17021e-97	1.17502e-96
503	PI(18:0_22:5) (n6)	0.415728	0.268469	0.562988	4.08497e-08	5.60727e-08
504	PI(18:0_22:6)	0.538892	0.397691	0.680092	1.82479e-13	2.98566e-13
505	PI(18:1_18:2)	-1.24024	-1.35598	-1.1245	2.49823e-78	1.526e-77
506	PI(20:0_20:4)	-1.15503	-1.27699	-1.03307	2.96088e-64	1.42785e-63
507	PI(34:0)	0.793379	0.6544	0.932358	3.77971e-27	8.44673e-27
508	PI(34:1)	-0.285738	-0.433953	-0.137524	0.00016577	0.000201508
509	PI(36:2)	-1.11678	-1.24209	-0.991479	3.66047e-58	1.54203e-57
510	PI(37:6)	0.573563	0.430009	0.717117	1.42807e-14	2.3899e-14
511	PI(38:5) (a)	-0.383443	-0.529147	-0.237739	3.03333e-07	4.00618e-07
512	PI(38:6)	0.056407	-0.0924262	0.20524	0.457124	0.473934
513	PI(39:6)	0.945449	0.818514	1.07238	5.13002e-43	1.61387e-42
514	PIP1(38:4)	-0.255906	-0.404941	-0.10687	0.00078655	0.000937465
515	LPI(18:0) [sn1]	0.125237	-0.0246559	0.275131	0.101386	0.111085
516	LPI(18:0) [sn2]	0.0461805	-0.104505	0.196866	0.547618	0.560621
517	LPI(18:1) [sn1]	0.086168	-0.0644141	0.23675	0.261661	0.276764
518	LPI(18:1) [sn2]	0.0698993	-0.0807175	0.220516	0.362578	0.37913
519	LPI(18:2) [sn1]	-0.788695	-0.92567	-0.65172	1.46745e-27	3.3405e-27
520	LPI(18:2) [sn2]	-0.829365	-0.965761	-0.692968	2.61988e-30	6.27573e-30
521	LPI(20:4) [sn1]	0.468744	0.32317	0.614318	4.35199e-10	6.43147e-10
522	LPI(20:4) [sn2]	0.47707	0.33243	0.62171	1.6709e-10	2.49443e-10
523	PS(36:1)	-0.421167	-0.56793	-0.274404	2.46156e-08	3.39798e-08
524	PS(36:2)	-0.422105	-0.568684	-0.275525	2.2062e-08	3.05699e-08
525	PS(38:3)	-0.188791	-0.337273	-0.0403097	0.0127675	0.014532
526	PS(38:4)	-0.200319	-0.349317	-0.05132	0.00847696	0.00975449
527	PS(38:5)	0.128401	-0.0199847	0.276787	0.0897888	0.0989703
528	PS(40:5)	0.302095	0.154409	0.449782	6.50367e-05	8.05269e-05
529	PS(40:6)	0.128129	-0.0212801	0.277537	0.0926949	0.10202
530	PG(34:1)	0.117932	-0.0315726	0.267437	0.121919	0.131809
531	PG(36:1)	0.453993	0.308569	0.599417	1.40308e-09	2.02851e-09
532	PG(36:2)	-0.480846	-0.626386	-0.335307	1.55978e-10	2.33331e-10
533	CE(14:0)	0.544102	0.397896	0.690308	6.78527e-13	1.08832e-12
534	CE(15:0)	0.871074	0.736194	1.00595	1.18382e-33	3.06621e-33
535	CE(16:0)	1.01687	0.888327	1.14542	1.19956e-47	4.08965e-47
536	CE(16:1)	0.973669	0.842657	1.10468	7.44137e-43	2.31124e-42
537	CE(16:2)	0.385335	0.237104	0.533565	4.19478e-07	5.51035e-07
538	CE(17:0)	1.4626	1.36277	1.56243	5.67124e-125	1.22265e-123
539	CE(17:1)	1.09595	0.970071	1.22183	5.96376e-56	2.38876e-55
540	CE(18:0)	1.01056	0.883649	1.13747	3.51617e-48	1.21002e-47
541	CE(18:1)	0.234317	0.0848926	0.383742	0.00215464	0.00252292
542	CE(18:2)	-0.537854	-0.683343	-0.392365	9.48876e-13	1.50547e-12
543	CE(18:3)	-0.679198	-0.820228	-0.538167	3.63675e-20	6.96015e-20
544	CE(20:0)	0.686528	0.546689	0.826366	7.44071e-21	1.45054e-20
545	CE(20:1)	0.2665	0.118681	0.41432	0.000425158	0.000510051
546	CE(20:2)	0.24081	0.0918817	0.389739	0.00156168	0.00184333
547	CE(20:3)	0.30148	0.152389	0.450572	7.86397e-05	9.67162e-05
548	CE(20:4)	0.429854	0.283785	0.575923	1.09602e-08	1.53025e-08
549	CE(20:5)	0.83205	0.696603	0.967497	7.48823e-31	1.81151e-30
550	CE(22:0)	-0.390301	-0.537563	-0.243038	2.50705e-07	3.3291e-07
551	CE(22:1)	0.453281	0.308963	0.597599	1.12141e-09	1.63418e-09
552	CE(22:4)	-0.239943	-0.388636	-0.0912505	0.00159608	0.00188091
553	CE(22:5) (n3)	0.446004	0.302318	0.58969	1.73014e-09	2.48665e-09
554	CE(22:5) (n6)	0.505615	0.360325	0.650905	1.68255e-11	2.59098e-11
555	CE(22:6)	0.448432	0.304671	0.592193	1.44624e-09	2.0868e-09
556	CE(24:0)	-0.431469	-0.578367	-0.284571	1.16709e-08	1.62329e-08
557	CE(24:1)	0.299907	0.152783	0.447031	6.8884e-05	8.50033e-05
558	CE(24:4)	-0.172756	-0.321025	-0.0244861	0.0224509	0.0253958
559	CE(24:5)	0.393011	0.248407	0.537614	1.24878e-07	1.68573e-07
560	CE(24:6)	0.0131052	-0.137775	0.163986	0.86466	0.874201
561	COH	0.686055	0.545518	0.826592	1.19474e-20	2.3046e-20
562	DE(16:0)	0.160612	0.00988271	0.311341	0.0367864	0.04123
563	DE(18:1)	0.441724	0.294445	0.589003	5.80043e-09	8.23976e-09
564	DE(18:2)	0.00598098	-0.143322	0.155284	0.937343	0.941195
565	DE(20:4)	0.620965	0.478932	0.762998	4.91583e-17	8.74589e-17
566	DE(20:5)	0.939139	0.808558	1.06972	1.62231e-40	4.75661e-40
567	DE(22:6)	0.910136	0.779884	1.04039	1.47409e-38	4.10839e-38
568	FA(14:0)	0.543468	0.39985	0.687087	2.86376e-13	4.6441e-13
569	FA(15:0)	0.586956	0.443844	0.730068	3.02113e-15	5.21056e-15
570	FA(16:0)	0.444452	0.299986	0.588918	2.38496e-09	3.42109e-09
571	FA(16:1)	0.955084	0.824749	1.08542	7.77516e-42	2.33573e-41
572	FA(16:2)	0.215337	0.0649806	0.365693	0.00505609	0.0058364
573	FA(17:0)	1.03205	0.904389	1.15971	1.99526e-49	6.96441e-49
574	FA(17:1)	1.06049	0.934161	1.18683	1.19234e-52	4.41405e-52
575	FA(18:0)	0.776612	0.638348	0.914876	2.16358e-26	4.69203e-26
576	FA(18:1)	0.147795	-0.000554442	0.296145	0.0508603	0.0566575
577	FA(18:2)	-0.531407	-0.675551	-0.387263	1.09037e-12	1.72251e-12
578	FA(18:3)	-0.382233	-0.528007	-0.23646	3.34186e-07	4.40572e-07
579	FA(20:2)	0.601546	0.459812	0.74328	3.52948e-16	6.2041e-16
580	FA(20:3)	1.02229	0.8948	1.14977	9.3835e-49	3.25977e-48
581	FA(20:4)	0.87084	0.737856	1.00382	1.79424e-34	4.74793e-34
582	FA(20:5)	0.869842	0.735518	1.00417	8.22069e-34	2.1368e-33
583	FA(22:4)	0.842844	0.708414	0.977274	5.73845e-32	1.45044e-31
584	FA(22:5)	1.06553	0.940783	1.19028	3.36625e-54	1.29866e-53
585	FA(22:6)	0.717854	0.581965	0.853744	1.0466e-23	2.1671e-23
586	AC(12:0)	0.623485	0.480822	0.766149	5.04412e-17	8.95239e-17
587	AC(13:0)	0.711849	0.572865	0.850833	1.85415e-22	3.76479e-22
588	AC(14:0)	0.920995	0.788152	1.05384	4.83965e-38	1.33866e-37
589	AC(14:1)	0.702875	0.561894	0.843855	2.006e-21	3.99564e-21
590	AC(14:2)	0.0399248	-0.110135	0.189984	0.601629	0.614198
591	AC(15:0) (a)	1.4662	1.36706	1.56535	1.27546e-126	3.01584e-125
592	AC(15:0) (b)	1.35282	1.24435	1.4613	6.66428e-99	6.97846e-98
593	AC(16:0)	0.694129	0.553854	0.834404	3.81678e-21	7.56134e-21
594	AC(16:1)	0.924667	0.792953	1.05638	7.19677e-39	2.02894e-38
595	AC(17:0) (a)	1.47284	1.37267	1.57301	1.3387e-125	3.06647e-124
596	AC(17:0) (b)	1.39016	1.28154	1.49877	8.42861e-103	1.01282e-101
597	AC(18:0)	1.13225	1.00898	1.25552	4.02164e-61	1.79748e-60
598	AC(18:1)	0.0366697	-0.113013	0.186353	0.630725	0.643006
599	AC(18:2)	-0.509504	-0.654883	-0.364125	1.22275e-11	1.89087e-11
600	DG(14:0_16:0)	0.795198	0.655639	0.934757	4.63723e-27	1.03316e-26
601	DG(14:0_18:2)	-0.11611	-0.266579	0.0343597	0.130242	0.140393
602	DG(16:0_16:0)	0.712057	0.570371	0.853743	1.00224e-21	2.01272e-21
603	DG(16:0_16:1)	0.946824	0.813107	1.08054	1.90143e-39	5.44433e-39
604	DG(16:0_18:1)	0.470335	0.323855	0.616815	4.85412e-10	7.1591e-10
605	DG(16:0_18:2)	-0.226112	-0.376111	-0.0761127	0.00317842	0.00369806
606	DG(16:0_20:4)	1.13914	1.01698	1.26129	1.16998e-62	5.39368e-62
607	DG(16:0_22:5)	1.16817	1.04721	1.28914	2.50789e-66	1.2591e-65
608	DG(16:0_22:6)	0.852667	0.721305	0.984028	5.9743e-34	1.56399e-33
609	DG(16:1_18:1)	0.75724	0.617562	0.896919	8.32888e-25	1.76447e-24
610	DG(18:0_18:1)	0.387341	0.238933	0.535749	3.77742e-07	4.97101e-07
611	DG(18:0_18:2)	0.194928	0.04421	0.345645	0.0113152	0.012899
612	DG(18:0_20:4)	0.603572	0.462242	0.744903	2.35627e-16	4.15179e-16
613	DG(18:0_22:6)	-0.00286229	-0.152977	0.147252	0.970153	0.972807
614	DG(18:1_18:1)	-0.27202	-0.422067	-0.121973	0.000395014	0.000474664
615	DG(18:1_18:2)	-0.828449	-0.967161	-0.689738	2.24245e-29	5.30231e-29
616	DG(18:1_18:3)	-0.854416	-0.991469	-0.717363	1.18381e-31	2.95147e-31
617	DG(18:1_20:3)	0.576397	0.432623	0.720171	1.17204e-14	1.97043e-14
618	DG(18:1_20:4)	-0.0148869	-0.164809	0.135036	0.845507	0.857201
619	DG(18:1_20:5)	0.413788	0.268382	0.559194	3.19685e-08	4.39641e-08
620	DG(18:1_22:5)	0.798655	0.662275	0.935035	2.19419e-28	5.08968e-28
621	DG(18:1_22:6)	0.480043	0.337835	0.622252	6.37386e-11	9.63308e-11
622	DG(18:2_18:2)	-0.957697	-1.09115	-0.824243	2.30343e-40	6.67359e-40
623	DG(18:2_20:4)	-0.489153	-0.635635	-0.342672	1.00408e-10	1.51438e-10
624	DG(18:2_22:6)	0.213706	0.0668997	0.360512	0.00438225	0.00507455
625	TG(48:0) [NL-16:0]	0.802067	0.662429	0.941705	1.92184e-27	4.36133e-27
626	TG(48:0) [NL-18:0]	1.26282	1.14434	1.3813	1.15241e-77	6.98114e-77
627	TG(48:1) [NL-16:1]	1.38704	1.27726	1.49683	7.68621e-101	8.53635e-100
628	TG(48:1) [NL-18:1]	0.813311	0.675511	0.951111	8.93751e-29	2.09974e-28
629	TG(48:2) [NL-14:0]	0.649832	0.507082	0.792583	2.81486e-18	5.11984e-18
630	TG(48:2) [NL-14:1]	1.36605	1.25493	1.47716	8.41315e-97	8.22245e-96
631	TG(48:2) [NL-16:1]	1.35509	1.24429	1.4659	4.87659e-96	4.64226e-95
632	TG(48:2) [NL-18:2]	0.334221	0.18614	0.482303	1.07321e-05	1.36337e-05
633	TG(48:3) [NL-14:0]	0.538714	0.393562	0.683866	7.7871e-13	1.24356e-12
634	TG(48:3) [NL-16:1]	0.940306	0.806708	1.0739	4.84142e-39	1.37549e-38
635	TG(48:3) [NL-18:3]	0.283215	0.134309	0.432121	0.000202383	0.000245607
636	TG(49:1) [NL-16:1]	1.04695	0.918749	1.17516	2.84484e-50	1.01227e-49
637	TG(49:1) [NL-17:1]	1.39667	1.28803	1.5053	1.72048e-103	2.21248e-102
638	TG(50:0) [NL-18:0]	1.18256	1.05983	1.30529	4.36701e-66	2.17757e-65
639	TG(50:1) [NL-14:0]	1.00105	0.870179	1.13192	5.20464e-45	1.68806e-44
640	TG(50:1) [NL-16:0]	0.735712	0.595567	0.875857	1.89787e-23	3.91869e-23
641	TG(50:1) [NL-18:1]	1.06446	0.935947	1.19297	1.74162e-51	6.31983e-51
642	TG(50:2) [NL-14:0]	-0.105161	-0.254286	0.0439635	0.166667	0.178086
643	TG(50:2) [NL-16:1]	1.36616	1.25589	1.47642	6.08675e-98	6.28392e-97
644	TG(50:2) [NL-18:1]	0.637961	0.494609	0.781312	1.43412e-17	2.5765e-17
645	TG(50:2) [NL-18:2]	0.524572	0.378712	0.670431	3.66213e-12	5.73578e-12
646	TG(50:3) [NL-14:0]	-0.584465	-0.728053	-0.440876	4.77393e-15	8.1759e-15
647	TG(50:3) [NL-14:1]	0.890342	0.756259	1.02442	2.59139e-35	6.98341e-35
648	TG(50:3) [NL-16:1]	1.13209	1.00854	1.25564	7.0423e-61	3.12849e-60
649	TG(50:3) [NL-18:2]	0.0739795	-0.0765625	0.224521	0.335017	0.352827
650	TG(50:3) [NL-18:3]	0.640515	0.497114	0.783915	1.10775e-17	2.00489e-17
651	TG(50:4) [NL-14:0]	-0.658086	-0.799619	-0.516552	5.77046e-19	1.06812e-18
652	TG(50:4) [NL-18:3]	-0.0198286	-0.170417	0.13076	0.796109	0.809359
653	TG(50:4) [NL-20:4]	0.973181	0.841333	1.10503	2.34997e-42	7.20723e-42
654	TG(51:0) [NL-16:0]	1.28196	1.16608	1.39783	2.39294e-82	1.65474e-81
655	TG(51:1) [NL-17:0]	1.38777	1.27961	1.49593	3.45469e-103	4.22048e-102
656	TG(51:2) [NL-15:0]	1.08214	0.956054	1.20823	1.23924e-54	4.83173e-54
657	TG(51:2) [NL-17:0]	1.44441	1.34058	1.54823	4.13509e-116	7.04888e-115
658	TG(51:2) [NL-17:1]	1.44477	1.34097	1.54857	3.38384e-116	5.9056e-115
659	TG(52:1) [NL-18:0]	1.14585	1.02365	1.26804	3.16619e-63	1.46887e-62
660	TG(52:1) [NL-18:1]	1.17742	1.05668	1.29816	2.2139e-67	1.13482e-66
661	TG(52:2) [NL-16:0]	-0.17884	-0.329214	-0.0284655	0.0198164	0.0224504
662	TG(52:2) [NL-18:2]	1.06491	0.938185	1.19164	9.64668e-53	3.58935e-52
663	TG(52:3) [NL-16:1]	0.795901	0.656942	0.934859	2.62837e-27	5.92798e-27
664	TG(52:3) [NL-18:2]	-0.524126	-0.669323	-0.37893	3.06527e-12	4.81123e-12
665	TG(52:4) [NL-16:1]	0.106582	-0.0439087	0.257072	0.164849	0.176401
666	TG(52:4) [NL-18:2]	-0.843921	-0.981141	-0.706701	6.48851e-31	1.57486e-30
667	TG(52:4) [NL-18:3]	-0.311781	-0.460342	-0.163221	4.19504e-05	5.23844e-05
668	TG(52:5) [NL-18:3]	-0.694649	-0.836653	-0.552646	1.00604e-20	1.94572e-20
669	TG(52:5) [NL-20:4]	1.15191	1.02975	1.27408	8.46592e-64	4.05589e-63
670	TG(52:5) [NL-20:5]	1.31513	1.20535	1.42491	4.37785e-93	3.8202e-92
671	TG(53:2) [NL-17:1]	1.3549	1.24381	1.46599	1.19405e-95	1.1221e-94
672	TG(53:2) [NL-18:1]	1.27368	1.15862	1.38875	2.04912e-82	1.43048e-81
673	TG(54:0) [NL-18:0]	1.07423	0.9476	1.20086	1.39093e-53	5.28266e-53
674	TG(54:1) [NL-18:1]	0.770539	0.632515	0.908562	4.12652e-26	8.8702e-26
675	TG(54:2) [NL-18:0]	0.274464	0.126256	0.422673	0.000295784	0.000356595
676	TG(54:2) [NL-20:1]	0.392557	0.245729	0.539386	1.97615e-07	2.62889e-07
677	TG(54:3) [NL-18:1]	-0.973141	-1.10411	-0.84217	7.73786e-43	2.39319e-42
678	TG(54:3) [NL-18:2]	-0.308802	-0.457409	-0.160195	4.98197e-05	6.18947e-05
679	TG(54:4) [NL-18:2]	-1.02986	-1.15921	-0.900505	3.60171e-48	1.23367e-47
680	TG(54:4) [NL-20:3]	0.950757	0.818809	1.0827	1.20089e-40	3.53515e-40
681	TG(54:5) [NL-18:3]	-0.961377	-1.09338	-0.82937	2.14051e-41	6.40407e-41
682	TG(54:5) [NL-20:4]	0.706122	0.567272	0.844971	3.5132e-22	7.11375e-22
683	TG(54:6) [NL-18:3]	-1.11545	-1.24121	-0.989682	1.07264e-57	4.41711e-57
684	TG(54:6) [NL-20:4]	0.310615	0.163207	0.458023	3.90753e-05	4.88775e-05
685	TG(54:6) [NL-20:5]	1.10003	0.97859	1.22147	9.76281e-60	4.2344e-59
686	TG(54:6) [NL-22:6]	1.08025	0.959457	1.20103	1.71004e-58	7.24543e-58
687	TG(54:7) [NL-20:5]	0.574125	0.432974	0.715275	4.98579e-15	8.51884e-15
688	TG(54:7) [NL-22:6]	0.827863	0.695626	0.960099	6.93939e-32	1.74796e-31
689	TG(56:6) [NL-20:4]	-0.130493	-0.280297	0.0193107	0.0876711	0.0967815
690	TG(56:6) [NL-22:5](a)	1.17086	1.05197	1.28975	1.84915e-68	1.00402e-67
691	TG(56:6) [NL-22:5](b)	1.16927	1.05038	1.28816	2.61599e-68	1.39965e-67
692	TG(56:7) [NL-20:4]	-0.502646	-0.64784	-0.357451	2.12662e-11	3.26111e-11
693	TG(56:7) [NL-20:5]	0.627885	0.487114	0.768656	1.22366e-17	2.20379e-17
694	TG(56:7) [NL-22:5](a)	0.82168	0.688291	0.955069	5.3133e-31	1.29822e-30
695	TG(56:7) [NL-22:5](b)	0.820786	0.687374	0.954199	6.21716e-31	1.51401e-30
696	TG(56:7) [NL-22:6]	0.847449	0.717637	0.97726	2.73836e-34	7.19433e-34
697	TG(56:8) [NL-20:4]	-0.351105	-0.498965	-0.203244	3.68956e-06	4.72805e-06
698	TG(56:8) [NL-20:5]	0.12711	-0.0213033	0.275524	0.0931179	0.102332
699	TG(56:8) [NL-22:6]	0.457785	0.316723	0.598848	3.20142e-10	4.74069e-10
700	TG(56:9) [NL-22:6]	0.36592	0.221524	0.510316	8.03399e-07	1.04599e-06
701	TG(58:10) [NL-22:6]	0.0764895	-0.0720673	0.225046	0.312468	0.329552
702	TG(58:8) [NL-22:6]	0.465541	0.322253	0.60883	3.06004e-10	4.54051e-10
703	TG(58:9) [NL-22:6]	0.0558775	-0.0921523	0.203907	0.45893	0.475136
704	TG(O-50:1) [NL-15:0]	1.39353	1.28496	1.5021	3.08515e-103	3.83291e-102
705	TG(O-50:1) [NL-16:0]	1.35737	1.24698	1.46777	8.04631e-97	7.9702e-96
706	TG(O-50:1) [NL-17:1]	1.26269	1.14634	1.37905	6.72205e-80	4.36041e-79
707	TG(O-50:1) [NL-18:1]	1.53024	1.43336	1.62711	1.1318e-138	4.88005e-137
708	TG(O-50:2) [NL-16:1]	1.15523	1.03336	1.27709	2.3524e-64	1.14193e-63
709	TG(O-50:2) [NL-18:1]	1.53584	1.43919	1.63248	8.35838e-140	3.82918e-138
710	TG(O-50:2) [NL-18:2]	0.996006	0.863938	1.12807	6.12844e-44	1.95311e-43
711	TG(O-50:3) [NL-18:2]	1.12213	0.995389	1.24887	1.57432e-57	6.41098e-57
712	TG(O-52:0) [NL-16:0]	1.33345	1.22309	1.4438	2.66351e-94	2.38092e-93
713	TG(O-52:1) [NL-16:0]	1.50892	1.41184	1.606	1.19884e-135	3.66145e-134
714	TG(O-52:1) [NL-18:1]	1.60611	1.51824	1.69397	5.96537e-168	1.45754e-165
715	TG(O-52:2) [NL-16:0]	1.4177	1.31361	1.5218	1.32614e-112	1.906e-111
716	TG(O-52:2) [NL-17:1]	1.48814	1.38911	1.58718	1.77026e-129	4.47448e-128
717	TG(O-52:2) [NL-18:1]	1.55092	1.45724	1.6446	1.05871e-147	5.96948e-146
718	TG(O-54:2) [NL-17:1]	1.57504	1.48503	1.66505	7.93302e-159	9.69151e-157
719	TG(O-54:2) [NL-18:1]	1.61318	1.52673	1.69964	2.26862e-172	1.6629e-169
720	TG(O-54:3) [NL-17:1]	1.46775	1.36596	1.56955	3.41994e-122	6.59688e-121
721	TG(O-54:3) [NL-18:1]	1.55035	1.45734	1.64336	4.87231e-149	3.24673e-147
722	TG(O-54:4) [NL-17:1]	0.929891	0.798526	1.06126	1.99268e-39	5.6834e-39
723	TG(O-54:4) [NL-18:2]	1.17791	1.05746	1.29836	1.09504e-67	5.69265e-67
724	Ubiquinone	0.0739681	-0.0772646	0.225201	0.337302	0.354724
725	CE(18:2) [+OH]	-0.401784	-0.549913	-0.253655	1.32193e-07	1.77468e-07
726	CE(20:4) [+OH]	0.774059	0.636944	0.911174	1.26234e-26	2.77034e-26
727	CE(22:6) [+OH]	0.447574	0.303685	0.591462	1.60244e-09	2.30764e-09
728	LPC(18:2) [+OH]	-0.350173	-0.498392	-0.201954	4.12458e-06	5.26711e-06
729	LPC(20:4) [+OH]	0.016743	-0.133467	0.166953	0.826861	0.839459
730	LPC(22:6) [+OH]	-0.00951483	-0.159797	0.140768	0.901124	0.907313
731	PC(34:2) [+OH]	-0.629641	-0.771501	-0.487782	1.72954e-17	3.09208e-17
732	PC(36:4) [+OH]	1.08329	0.958215	1.20836	1.79962e-55	7.13039e-55
733	PC(38:6) [+OH]	1.41582	1.31134	1.5203	8.66191e-112	1.17577e-110
1p-values corrected for multiple comparisons by the method of Benjamini and Hochberg (BH).

## Sheet: S9
S9: Association of breastfeeding with lipid classes at 6 months
Lipid #	Lipid Class	beta	95% Lower CI	95% Upper CI	p-value	pvalue (BH)1
1	Sph	-0.268345	-0.416967	-0.119722	0.00041692	0.00089967
2	S1P	-0.129163	-0.278933	0.0206068	0.0908712	0.120184
3	dhCer	0.772502	0.634873	0.910131	2.33143e-26	1.59314e-25
4	Cer	-0.242957	-0.390249	-0.0956646	0.00125443	0.00214299
5	C1P	0.115782	-0.0339617	0.265526	0.129472	0.165885
6	MHC	0.723513	0.585124	0.861903	2.79421e-23	1.63661e-22
7	DHC	0.0769962	-0.0722889	0.226281	0.31164	0.365064
8	THC	0.515069	0.369743	0.660396	7.29411e-12	2.30045e-11
9	GM3	1.06664	0.94129	1.19199	7.37322e-54	7.55755e-53
10	GM1	0.409228	0.262678	0.555778	5.6803e-08	1.36996e-07
11	Sulfatide	0.251906	0.102561	0.401251	0.000971775	0.0017323
12	SM	0.456338	0.312074	0.600601	8.59765e-10	2.51788e-09
13	PA	-0.254586	-0.402985	-0.106187	0.000795041	0.00148167
14	PC	0.52594	0.380883	0.670997	2.47669e-12	8.46203e-12
15	PC(O)	0.699889	0.558706	0.841072	3.2702e-21	1.67598e-20
16	PC(P)	0.927172	0.794485	1.05986	1.46857e-38	1.20423e-37
17	LPC	0.0222106	-0.12682	0.171241	0.769943	0.809427
18	LPC(O)	0.156584	0.00830362	0.304864	0.0385056	0.0563832
19	LPC(P)	0.531355	0.387723	0.674987	9.16686e-13	3.41674e-12
20	PE	-0.429929	-0.575595	-0.284263	9.94788e-09	2.54914e-08
21	PE(O)	1.33829	1.22636	1.45022	8.29499e-93	1.70047e-91
22	PE(P)	1.27534	1.16232	1.38835	6.3398e-85	8.6644e-84
23	LPE	-0.17207	-0.321202	-0.0229371	0.02379	0.037515
24	LPE(P)	0.594055	0.452766	0.735343	6.44328e-16	2.64175e-15
25	PI	-0.145578	-0.295322	0.00416701	0.0567086	0.0801742
26	PIP1	-0.255906	-0.404941	-0.10687	0.00078655	0.00148167
27	LPI	-0.00687603	-0.156348	0.142596	0.928071	0.928071
28	PS	-0.255476	-0.403981	-0.106972	0.000768794	0.00148167
29	PG	0.0610476	-0.0883372	0.210432	0.422685	0.46838
30	CE	0.0202617	-0.129995	0.170518	0.791309	0.811091
31	COH	0.686055	0.545518	0.826592	1.19474e-20	5.44272e-20
32	DE	0.214374	0.0657876	0.36296	0.00474218	0.00777718
33	FFA	0.132509	-0.0154529	0.280471	0.0791411	0.108159
34	Acylcarnitine	0.430455	0.285039	0.575872	9.02258e-09	2.46617e-08
35	DG	-0.0893261	-0.240442	0.0617894	0.246263	0.296964
36	TG(SIM)	-0.0520309	-0.202308	0.0982467	0.496929	0.53616
37	TG(O)	1.38608	1.27965	1.49251	1.73574e-105	7.11652e-104
38	Ubiquinone	0.0739681	-0.0772646	0.225201	0.337302	0.38415
39	OxSpecies	-0.0924546	-0.242852	0.0579425	0.227904	0.283154
40	TotalLipids	0.343801	0.197018	0.490584	4.97222e-06	1.13256e-05
41	CE_COH	0.160859	0.0113579	0.31036	0.0349911	0.0531346

## Sheet: S10
S10: Association of breastfeeding status and NMR metabolomics biomarkers at 12m
Biomarker #	NMR Biomarker	beta	95% Lower CI	95% Upper CI	p-value	pvalue (BH)1
1	XXL_VLDL_P	-0.153634	-0.307744	0.000476892	0.0507113	0.0824199
2	XXL_VLDL_L	-0.0203717	-0.175237	0.134493	0.796288	0.841036
3	XXL_VLDL_PL	0.217304	0.0633183	0.371291	0.005739	0.0122644
4	XXL_VLDL_C	-0.362949	-0.513722	-0.212177	2.74402e-06	9.90823e-06
5	XXL_VLDL_CE	0.0295604	-0.124679	0.1838	0.70684	0.773304
6	XXL_VLDL_FC	0.115857	-0.0381089	0.269824	0.14003	0.198919
7	XXL_VLDL_TG	0.105289	-0.0483074	0.258885	0.178798	0.245889
8	XL_VLDL_P	0.148054	-0.00456251	0.300671	0.0572344	0.0916001
9	XL_VLDL_L	0.400865	0.250164	0.551565	2.30377e-07	1.01117e-06
10	XL_VLDL_PL	0.510355	0.360656	0.660054	4.33356e-11	2.7864e-10
11	XL_VLDL_C	0.251239	0.0979634	0.404514	0.00134771	0.00327109
12	XL_VLDL_CE	0.403568	0.251627	0.55551	2.39824e-07	1.04638e-06
13	XL_VLDL_FC	0.715641	0.571406	0.859876	3.58526e-21	6.91577e-20
14	XL_VLDL_TG	-0.747143	-0.889316	-0.60497	2.11198e-23	5.33821e-22
15	L_VLDL_P	-0.45331	-0.601738	-0.304882	3.17138e-09	1.73479e-08
16	L_VLDL_L	-0.559849	-0.705981	-0.413717	1.58186e-13	1.31762e-12
17	L_VLDL_PL	-0.666923	-0.810598	-0.523247	7.46398e-19	1.03228e-17
18	L_VLDL_C	-0.741708	-0.883637	-0.599779	3.55799e-23	8.41291e-22
19	L_VLDL_CE	-0.578817	-0.725389	-0.432244	2.99219e-14	2.74159e-13
20	L_VLDL_FC	-0.364575	-0.514243	-0.214907	2.0951e-06	7.79546e-06
21	L_VLDL_TG	-0.345295	-0.496443	-0.194147	8.45962e-06	2.83146e-05
22	M_VLDL_P	-0.153325	-0.30519	-0.00145943	0.0478442	0.0782808
23	M_VLDL_L	-0.198298	-0.349367	-0.0472285	0.0101614	0.0204623
24	M_VLDL_PL	-0.420711	-0.569816	-0.271606	4.22833e-08	2.01049e-07
25	M_VLDL_C	-0.536593	-0.684146	-0.38904	2.25117e-12	1.63377e-11
26	M_VLDL_CE	-0.369284	-0.519863	-0.218705	1.79046e-06	6.76498e-06
27	M_VLDL_FC	-0.18408	-0.335653	-0.0325065	0.0173677	0.0332389
28	M_VLDL_TG	0.0513186	-0.103015	0.205652	0.514093	0.597195
29	S_VLDL_P	0.0514436	-0.101872	0.204759	0.510274	0.5937
30	S_VLDL_L	0.0878515	-0.0654023	0.241105	0.260794	0.339541
31	S_VLDL_PL	0.159555	0.00877794	0.310332	0.0381029	0.0640584
32	S_VLDL_C	0.0660174	-0.0875315	0.219566	0.39891	0.48491
33	S_VLDL_CE	0.0974512	-0.0549222	0.249825	0.209671	0.283451
34	S_VLDL_FC	-0.169976	-0.322723	-0.017229	0.0292308	0.051754
35	S_VLDL_TG	-0.0743101	-0.227084	0.0784636	0.339938	0.428871
36	XS_VLDL_P	-0.430289	-0.579735	-0.280843	2.26153e-08	1.12007e-07
37	XS_VLDL_L	0.0305042	-0.123585	0.184593	0.697653	0.764395
38	XS_VLDL_PL	0.373887	0.224119	0.523655	1.17333e-06	4.5992e-06
39	XS_VLDL_C	-0.0901556	-0.243004	0.0626932	0.247256	0.326557
40	XS_VLDL_CE	0.0179925	-0.135024	0.171009	0.817502	0.858494
41	XS_VLDL_FC	0.0145895	-0.13819	0.167369	0.851341	0.8839
42	XS_VLDL_TG	0.0201412	-0.134339	0.174621	0.798052	0.841686
43	IDL_P	0.153498	0.00221558	0.30478	0.0467463	0.0768274
44	IDL_L	0.0877725	-0.0636043	0.239149	0.25536	0.333768
45	IDL_PL	-0.182167	-0.334913	-0.0294208	0.0194812	0.0367087
46	IDL_C	-0.0789414	-0.231507	0.0736239	0.310055	0.395253
47	IDL_CE	-0.368804	-0.518172	-0.219435	1.52694e-06	5.82942e-06
48	IDL_FC	-0.0619399	-0.215286	0.0914067	0.428049	0.51268
49	IDL_TG	0.223152	0.0721886	0.374116	0.00381904	0.00848289
50	L_LDL_P	-0.206331	-0.358863	-0.0537983	0.00808769	0.0166525
51	L_LDL_L	-0.0695501	-0.222335	0.0832348	0.371788	0.459563
52	L_LDL_PL	-0.0272103	-0.17875	0.124329	0.724558	0.786816
53	L_LDL_C	-0.0396382	-0.192073	0.112797	0.609858	0.683525
54	L_LDL_CE	-0.124549	-0.276786	0.0276876	0.108672	0.159632
55	L_LDL_FC	-0.295447	-0.446454	-0.144441	0.000133069	0.000381013
56	L_LDL_TG	-0.0885475	-0.241412	0.0643172	0.255831	0.333768
57	M_LDL_P	0.138883	-0.0130047	0.290772	0.0730474	0.112578
58	M_LDL_L	-0.177248	-0.329981	-0.0245142	0.022995	0.0424567
59	M_LDL_PL	0.25912	0.107442	0.410798	0.000837803	0.00209594
60	M_LDL_C	-0.153829	-0.306725	-0.000932176	0.0486231	0.079378
61	M_LDL_CE	0.307192	0.155069	0.459315	8.07472e-05	0.00023866
62	M_LDL_FC	0.581264	0.436068	0.72646	1.37058e-14	1.28799e-13
63	M_LDL_TG	0.207429	0.0550791	0.35978	0.00768532	0.0160038
64	S_LDL_P	0.481847	0.333213	0.630481	3.4457e-10	2.05341e-09
65	S_LDL_L	0.147877	-0.00544707	0.301201	0.0586905	0.0933191
66	S_LDL_PL	-0.240242	-0.39329	-0.0871945	0.00213516	0.00496849
67	S_LDL_C	0.0330404	-0.120907	0.186988	0.673628	0.743629
68	S_LDL_CE	0.362372	0.211776	0.512968	2.77031e-06	9.95412e-06
69	S_LDL_FC	0.689716	0.544735	0.834697	1.12147e-19	1.74902e-18
70	S_LDL_TG	0.620243	0.474309	0.766177	3.53368e-16	4.09185e-15
71	XL_HDL_P	0.39372	0.242769	0.544671	3.89316e-07	1.64005e-06
72	XL_HDL_L	0.0351709	-0.118616	0.188957	0.653578	0.726969
73	XL_HDL_PL	0.359029	0.20772	0.510338	3.78273e-06	1.33305e-05
74	XL_HDL_C	0.525907	0.37864	0.673174	5.36442e-12	3.67488e-11
75	XL_HDL_CE	0.0415795	-0.112198	0.195357	0.595701	0.670736
76	XL_HDL_FC	-0.0784098	-0.231746	0.0749262	0.315759	0.400893
77	XL_HDL_TG	-0.0410818	-0.194544	0.11238	0.599362	0.673823
78	L_HDL_P	-0.213094	-0.365433	-0.0607547	0.00617733	0.0131627
79	L_HDL_L	-0.11116	-0.264519	0.0421992	0.155163	0.218719
80	L_HDL_PL	0.16401	0.0108202	0.3172	0.035905	0.0613482
81	L_HDL_C	0.70737	0.56237	0.852369	1.47637e-20	2.57662e-19
82	L_HDL_CE	0.675089	0.529924	0.820254	6.48663e-19	9.32293e-18
83	L_HDL_FC	0.409736	0.258675	0.560797	1.34226e-07	6.03605e-07
84	L_HDL_TG	0.477547	0.328683	0.626411	5.187e-10	3.06619e-09
85	M_HDL_P	0.45602	0.308085	0.603954	2.28067e-09	1.26646e-08
86	M_HDL_L	0.657362	0.510803	0.803921	9.21556e-18	1.20625e-16
87	M_HDL_PL	0.495827	0.345651	0.646003	1.6592e-10	1.03067e-09
88	M_HDL_C	0.50407	0.353715	0.654425	8.83074e-11	5.58011e-10
89	M_HDL_CE	0.553356	0.404586	0.702126	7.3577e-13	5.67704e-12
90	M_HDL_FC	-0.546345	-0.692992	-0.399698	6.77806e-13	5.28544e-12
91	M_HDL_TG	-0.306891	-0.457754	-0.156028	7.16039e-05	0.000215105
92	S_HDL_P	-0.0641846	-0.217755	0.0893855	0.412188	0.49775
93	S_HDL_L	0.135011	-0.0189199	0.288942	0.0855092	0.128968
94	S_HDL_PL	0.418693	0.267073	0.570313	8.02621e-08	3.74727e-07
95	S_HDL_C	0.137766	-0.0165079	0.292039	0.0799974	0.122418
96	S_HDL_CE	0.0346919	-0.119395	0.188778	0.658617	0.729254
97	S_HDL_FC	0.132493	-0.0210676	0.286054	0.0907161	0.135427
98	S_HDL_TG	0.0614916	-0.0911528	0.214136	0.429283	0.513319
99	XXL_VLDL_PL_pct	0.246962	0.0940632	0.39986	0.00158238	0.00379048
100	XXL_VLDL_C_pct	0.271354	0.11849	0.424218	0.000521381	0.0013649
101	XXL_VLDL_CE_pct	0.718929	0.57443	0.863428	2.8359e-21	5.61815e-20
102	XXL_VLDL_FC_pct	0.492432	0.342505	0.642359	2.04885e-10	1.25151e-09
103	XXL_VLDL_TG_pct	0.0956093	-0.0582054	0.249424	0.222744	0.29861
104	XL_VLDL_PL_pct	0.0720419	-0.0825438	0.226628	0.360539	0.450213
105	XL_VLDL_C_pct	0.510378	0.361449	0.659306	3.45811e-11	2.24318e-10
106	XL_VLDL_CE_pct	0.15789	0.00502427	0.310755	0.0429489	0.0713198
107	XL_VLDL_FC_pct	0.469876	0.320097	0.619655	1.20475e-09	6.79293e-09
108	XL_VLDL_TG_pct	0.333199	0.182006	0.484391	1.72405e-05	5.44018e-05
109	L_VLDL_PL_pct	0.249704	0.0967948	0.402613	0.00140436	0.00339734
110	L_VLDL_C_pct	0.339074	0.18669	0.491458	1.43143e-05	4.58182e-05
111	L_VLDL_CE_pct	0.596352	0.449599	0.743105	5.69811e-15	5.72153e-14
112	L_VLDL_FC_pct	0.0894317	-0.0642638	0.243127	0.253687	0.332653
113	L_VLDL_TG_pct	0.158705	0.00500801	0.312402	0.0430059	0.0713198
114	M_VLDL_PL_pct	0.111953	-0.0411868	0.265092	0.151657	0.21419
115	M_VLDL_C_pct	0.148131	-0.00517453	0.301436	0.0582286	0.092786
116	M_VLDL_CE_pct	0.27539	0.122646	0.428134	0.000426	0.00113548
117	M_VLDL_FC_pct	0.545544	0.397272	0.693815	1.26858e-12	9.58625e-12
118	M_VLDL_TG_pct	0.305005	0.152726	0.457284	9.21332e-05	0.000270135
119	S_VLDL_PL_pct	-0.171944	-0.325497	-0.0183911	0.0282365	0.0501147
120	S_VLDL_C_pct	0.252834	0.100057	0.405612	0.001211	0.00295888
121	S_VLDL_CE_pct	-0.163247	-0.315854	-0.0106406	0.0360618	0.0613843
122	S_VLDL_FC_pct	0.164689	0.0130124	0.316365	0.033369	0.057709
123	S_VLDL_TG_pct	-0.335757	-0.488134	-0.183379	1.72928e-05	5.44018e-05
124	XS_VLDL_PL_pct	0.218207	0.0675119	0.368902	0.00459697	0.0100285
125	XS_VLDL_C_pct	-0.0230269	-0.177442	0.131388	0.769789	0.821214
126	XS_VLDL_CE_pct	0.143402	-0.00873165	0.295535	0.0646399	0.101676
127	XS_VLDL_FC_pct	0.117765	-0.0362786	0.271809	0.133825	0.191589
128	XS_VLDL_TG_pct	-0.266769	-0.418205	-0.115332	0.000574761	0.00148345
129	IDL_PL_pct	-0.0527784	-0.20572	0.100163	0.498318	0.581635
130	IDL_C_pct	-0.0427725	-0.195205	0.10966	0.58189	0.658368
131	IDL_CE_pct	-0.174304	-0.326949	-0.0216584	0.025275	0.0458572
132	IDL_FC_pct	0.13397	-0.0191795	0.28712	0.0863388	0.129685
133	IDL_TG_pct	0.385715	0.234897	0.536532	6.45785e-07	2.60088e-06
134	L_LDL_PL_pct	0.220314	0.0672556	0.373372	0.00484334	0.0105035
135	L_LDL_C_pct	0.102911	-0.0499178	0.25574	0.186591	0.254695
136	L_LDL_CE_pct	-0.629025	-0.774329	-0.48372	1.05849e-16	1.27192e-15
137	L_LDL_FC_pct	-0.205005	-0.358102	-0.051908	0.00874684	0.0178592
138	L_LDL_TG_pct	-0.0249641	-0.177674	0.127746	0.748353	0.804315
139	M_LDL_PL_pct	-0.17016	-0.322042	-0.018277	0.0281571	0.0500951
140	M_LDL_C_pct	-0.0710695	-0.223514	0.0813754	0.360368	0.450213
141	M_LDL_CE_pct	0.0399741	-0.113397	0.193345	0.609029	0.683525
142	M_LDL_FC_pct	0.371773	0.220137	0.52341	1.80226e-06	6.77464e-06
143	M_LDL_TG_pct	0.45597	0.305179	0.606761	4.48514e-09	2.38232e-08
144	S_LDL_PL_pct	-0.268255	-0.420076	-0.116434	0.000553174	0.00143278
145	S_LDL_C_pct	0.232553	0.079506	0.3856	0.00294822	0.00669195
146	S_LDL_CE_pct	0.157397	0.0049852	0.30981	0.0429808	0.0713198
147	S_LDL_FC_pct	0.330863	0.179412	0.482315	2.03538e-05	6.37578e-05
148	S_LDL_TG_pct	-0.282249	-0.434426	-0.130072	0.000290345	0.000788234
149	XL_HDL_PL_pct	-0.134773	-0.288745	0.0191994	0.0861455	0.12966
150	XL_HDL_C_pct	-0.426336	-0.57667	-0.276002	3.62215e-08	1.74674e-07
151	XL_HDL_CE_pct	0.0844134	-0.0700605	0.238887	0.283713	0.366129
152	XL_HDL_FC_pct	0.517913	0.369949	0.665877	1.3519e-11	9.00858e-11
153	XL_HDL_TG_pct	0.35598	0.204821	0.50714	4.45937e-06	1.55842e-05
154	L_HDL_PL_pct	0.340672	0.189085	0.492259	1.17701e-05	3.80066e-05
155	L_HDL_C_pct	0.150781	-0.00132161	0.302883	0.0520188	0.0841718
156	L_HDL_CE_pct	0.490799	0.341714	0.639884	1.86643e-10	1.14966e-09
157	L_HDL_FC_pct	0.269031	0.117039	0.421023	0.000540915	0.00140599
158	L_HDL_TG_pct	0.343054	0.191243	0.494864	1.0548e-05	3.4363e-05
159	M_HDL_PL_pct	0.069809	-0.0841181	0.223736	0.373571	0.460989
160	M_HDL_C_pct	-0.403561	-0.553486	-0.253635	1.66267e-07	7.43132e-07
161	M_HDL_CE_pct	0.143312	-0.0109666	0.29759	0.0686117	0.106891
162	M_HDL_FC_pct	0.235776	0.0844373	0.387115	0.00230487	0.00532956
163	M_HDL_TG_pct	0.0444704	-0.110199	0.19914	0.572617	0.651752
164	S_HDL_PL_pct	-0.0261192	-0.18021	0.127972	0.739402	0.798206
165	S_HDL_C_pct	0.0109701	-0.143761	0.165701	0.889341	0.913007
166	S_HDL_CE_pct	-0.0492906	-0.203401	0.10482	0.530261	0.613062
167	S_HDL_FC_pct	0.0150842	-0.139408	0.169577	0.848046	0.881727
168	S_HDL_TG_pct	0.202542	0.0485618	0.356522	0.0100053	0.0202036
169	VLDL_size	0.263881	0.111663	0.416099	0.000701678	0.00178587
170	LDL_size	0.0253455	-0.127738	0.178429	0.745244	0.802149
171	HDL_size	0.234057	0.0825439	0.385569	0.00250856	0.00576419
172	Total_C	-0.0282256	-0.181084	0.124633	0.717077	0.782169
173	VLDL_C	-0.0317134	-0.185678	0.122251	0.686055	0.753026
174	Remnant_C	0.0589391	-0.0941263	0.212004	0.449926	0.53365
175	LDL_C	0.295729	0.144378	0.447079	0.000135795	0.000387308
176	HDL_C	-0.289423	-0.440022	-0.138825	0.000174323	0.000485851
177	HDL2_C	0.0279822	-0.12482	0.180785	0.719315	0.783207
178	HDL3_C	0.258157	0.107174	0.409141	0.000829136	0.00208136
179	Esterified_C	0.256461	0.10354	0.409382	0.00104064	0.00255969
180	Free_C	0.529515	0.381483	0.677547	4.96189e-12	3.4312e-11
181	Total_TG	0.144135	-0.00859981	0.29687	0.0643322	0.10141
182	VLDL_TG	0.0940632	-0.0609254	0.249052	0.233854	0.311098
183	LDL_TG	-0.24969	-0.40137	-0.0980108	0.00128509	0.00312946
184	HDL_TG	-0.357404	-0.507714	-0.207094	3.61274e-06	1.2855e-05
185	Phosphoglyc	-0.0697215	-0.22256	0.0831174	0.37078	0.459563
186	TG_by_PG	-0.161296	-0.312621	-0.00997166	0.0367305	0.0620778
187	Phosphatidylc	0.289493	0.137231	0.441756	0.000204137	0.000564651
188	Sphingomyelins	-0.0697043	-0.221624	0.0822151	0.368011	0.457983
189	Cholines	0.579568	0.435765	0.723371	9.26818e-15	9.0581e-14
190	ApoA1	-0.00579992	-0.159923	0.148324	0.941128	0.959453
191	ApoB	-0.0184541	-0.171326	0.134418	0.812732	0.855938
192	ApoB_by_ApoA1	0.180327	0.0283947	0.332259	0.0200706	0.0376259
193	Total_FA	0.0438491	-0.109439	0.197138	0.574571	0.652962
194	Unsaturation	0.0988082	-0.0557018	0.253318	0.209715	0.283451
195	DHA	0.224478	0.0722679	0.376687	0.00390008	0.00863673
196	LA	0.466607	0.319683	0.613531	7.61549e-10	4.43028e-09
197	Omega_3	-0.0025099	-0.156491	0.151471	0.974481	0.982731
198	Omega_6	0.0850716	-0.0675851	0.237728	0.274298	0.355192
199	PUFA	0.268877	0.116131	0.421622	0.000580125	0.00149204
200	MUFA	0.0444172	-0.108615	0.197449	0.568979	0.648618
201	SFA	0.448641	0.299298	0.597983	5.61597e-09	2.94036e-08
202	DHA_pct	0.156091	0.00313841	0.309043	0.0454925	0.0752731
203	LA_pct	0.23857	0.0887699	0.38837	0.00183819	0.00433245
204	Omega_3_pct	0.0694716	-0.0830782	0.222021	0.371592	0.459563
205	Omega_6_pct	0.580159	0.437256	0.723061	6.02629e-15	5.96928e-14
206	PUFA_pct	0.0111683	-0.143328	0.165665	0.887185	0.912071
207	MUFA_pct	0.166946	0.0125351	0.321356	0.0341235	0.0585774
208	SFA_pct	-0.141366	-0.293441	0.0107094	0.0684152	0.106891
209	Glucose	0.140141	-0.0121873	0.292468	0.0713076	0.110504
210	Lactate	0.242004	0.0907023	0.393306	0.00175647	0.00418016
211	Pyruvate	0.0828336	-0.0709486	0.236616	0.29065	0.373111
212	Citrate	-0.00529841	-0.158941	0.148344	0.946042	0.960455
213	Glycerol	0.246873	0.0942808	0.399465	0.00155454	0.00373599
214	Ala	0.117196	-0.0354188	0.269811	0.132093	0.189698
215	Gln	-0.173093	-0.325453	-0.0207321	0.0260262	0.0468728
216	Gly	-0.0153858	-0.168782	0.13801	0.843952	0.879624
217	His	0.127572	-0.0244019	0.279545	0.0997859	0.147169
218	Ile	0.0227083	-0.131033	0.176449	0.771919	0.821214
219	Leu	0.0467782	-0.106365	0.199921	0.548914	0.629558
220	Val	0.176733	0.0234225	0.330043	0.0239184	0.0438304
221	Phe	-0.0345349	-0.186728	0.117658	0.656106	0.727573
222	Tyr	-0.120376	-0.273071	0.0323197	0.122134	0.176925
223	bOHbutyrate	-0.0898092	-0.242384	0.0627659	0.248229	0.327251
224	Acetate	-0.144593	-0.29661	0.00742419	0.0622551	0.0985593
225	Acetoacetate	-0.148587	-0.300408	0.00323462	0.0550716	0.0885251
226	Creatinine	0.307481	0.156076	0.458887	7.35991e-05	0.000219301
227	Albumin	-0.228981	-0.379513	-0.0784484	0.00291749	0.00666205
228	GlycA	0.176032	0.0247219	0.327342	0.0226584	0.042047

[truncated: 37 more sheets: S11, S12, S13, S14, S15, S16, S17, S18, S19, S20, S21, S22, S23, S24, S25, S26, S27, S28, S29, S30 …]
